# Supplementary material for: LC3-associated phagocytosis of neutrophils triggers tumor ferroptotic cell death in glioblastoma
Source: EMBO J. 2024 May 28;43(13):4. doi: 10.1038/s44318-024-00130-4 (PMC11217441; doi:10.1038/s44318-024-00130-4)
Supplement: Supplementary file 2 — Source data Fig. 1 [file 44318_2024_130_MOESM2_ESM.zip]

Archive with 28 entries (21 files):
- Figure 1/1B-I, K-L/
- Figure 1/1B-I, K-L/1B-I, 1K-L.xlsx
- Figure 1/1J/
- Figure 1/1J/DMSO/
- Figure 1/1J/DMSO/DAPI.tif
- Figure 1/1J/DMSO/Merged.tif
- Figure 1/1J/DMSO/MPO.tif
- Figure 1/1J/DMSO/PKH26.tif
- Figure 1/1J/Fluvastatin/
- Figure 1/1J/Fluvastatin/DAPI.tif
- Figure 1/1J/Fluvastatin/Merged.tif
- Figure 1/1J/Fluvastatin/MPO.tif
- Figure 1/1J/Fluvastatin/PKH26.tif
- Figure 1/1J/GGTI-298/
- Figure 1/1J/GGTI-298/DAPI.tif
- Figure 1/1J/GGTI-298/Merged.tif
- Figure 1/1J/GGTI-298/MPO.tif
- Figure 1/1J/GGTI-298/PKH26.tif
- Figure 1/1J/Simvastatin/
- Figure 1/1J/Simvastatin/DAPI.tif
- Figure 1/1J/Simvastatin/Merged.tif
- Figure 1/1J/Simvastatin/MPO.tif
- Figure 1/1J/Simvastatin/PKH26.tif
- Figure 1/1J/YM-53601/
- Figure 1/1J/YM-53601/DAPI.tif
- Figure 1/1J/YM-53601/Merged.tif
- Figure 1/1J/YM-53601/MPO.tif
- Figure 1/1J/YM-53601/PKH26.tif
