# Supplementary material for: LC3-associated phagocytosis of neutrophils triggers tumor ferroptotic cell death in glioblastoma
Source: EMBO J. 2024 May 28;43(13):4. doi: 10.1038/s44318-024-00130-4 (PMC11217441; doi:10.1038/s44318-024-00130-4)
Supplement: Supplementary file 2 — Source data Fig. 1 [file 44318_2024_130_MOESM2_ESM.zip › Figure 1/1B-I, K-L/1B-I, 1K-L.xlsx]

## Sheet: 1B
Normalized Coculture viability to plate DMSO control	Statins
-0.683766
0.235443
0.411133
0.599396
0.620283
0.629178
0.643396
0.646375
0.694289
0.695134
0.696278
0.697515
0.702562
0.711531
0.715015
0.716813
0.718947
0.727739
0.736791
0.737689
0.737716
0.739892
0.741438
0.744626
0.745089
0.746119
0.746524
0.746938
0.748404
0.748704
0.749374
0.750141
0.751529
0.753278
0.755202
0.755395
0.756592
0.75957
0.761363
0.762503
0.764486
0.765261
0.765559
0.766314
0.767591
0.768485
0.768861
0.769892
0.77113
0.772441
0.772749
0.773273
0.774788
0.77692
0.777538
0.778478
0.781207
0.781993
0.782282
0.782976
0.78452
0.785434
0.785533
0.785852
0.786035
0.786649
0.786894
0.787172
0.789417
0.789464
0.790145
0.790609
0.790897
0.791588
0.792486
0.793104
0.795389
0.797443
0.79846
0.79854
0.798655
0.799616
0.799672
0.800984
0.801371
0.802054
0.802228
0.803459
0.804067
0.805966
0.806029
0.807035
0.808388
0.808723
0.808739
0.810094
0.81024
0.811067
0.811711
0.812351
0.813048
0.813115
0.813379
0.813598
0.81429
0.816179
0.816188
0.816946
0.816991
0.817
0.817366
0.817869
0.818727
0.818909
0.820345
0.820934
0.821522
0.822469
0.8225
0.822982
0.823983
0.824001
0.824109
0.82414
0.82475
0.825598
0.825786
0.826025
0.826385
0.826549
0.8292
0.829218
0.830207
0.831063
0.831227
0.834178
0.834255
0.834781
0.835873
0.836475
0.836707
0.837079
0.838112
0.838903
0.838957
0.839107
0.839543
0.839546
0.839606
0.839674
0.840077
0.840466
0.84092
0.84169
0.841923
0.842262
0.84265
0.843123
0.843991
0.844025
0.844712
0.845026
0.845353
0.845707
0.84682
0.847576
0.847819
0.848146
0.849256
0.849995
0.850666
0.851156
0.851789
0.851987
0.852152
0.852587
0.852782
0.852814
0.853301
0.853318
0.853651
0.854149
0.856576
0.857215
0.857627
0.857676
0.858864
0.859137
0.859558
0.859702
0.860183
0.860386
0.860456
0.861398
0.86211
0.86246
0.864482
0.864704
0.864756
0.865655
0.865722
0.865763
0.865995
0.866596
0.866762
0.866829
0.867131
0.867149
0.867679
0.867696
0.868806
0.869336
0.86977
0.86995
0.871665
0.871745
0.87195
0.872748
0.873231
0.873762
0.873977
0.874586
0.876511
0.876731
0.877988
0.8781
0.878307
0.878395
0.879197
0.879878
0.880129
0.880492
0.880875
0.881026
0.881363
0.881478
0.881522
0.881553
0.881657
0.882593
0.882652
0.8827
0.882708
0.882802
0.883621
0.883883
0.884401
0.884758
0.88494
0.885033
0.885365
0.885505
0.887707
0.888125
0.888172
0.888268
0.888279
0.888623
0.890202
0.890444
0.890749
0.890976
0.891379
0.892202
0.892216
0.892239
0.892439
0.892619
0.892901
0.892976
0.893112
0.893292
0.893542
0.89361
0.893859
0.894352
0.894352
0.89459
0.894711
0.895563
0.89708
0.89725
0.89735
0.898111
0.898766
0.898836
0.899229
0.899322
0.899579
0.899843
0.900055
0.900188
0.900412
0.901046
0.90124
0.901289
0.90133
0.901841
0.902328
0.9025
0.90278
0.903188
0.903706
0.904112
0.904478
0.905381
0.905805
0.905955
0.906164
0.906933
0.907745
0.908225
0.908614
0.90898
0.909546
0.909609
0.909912
0.910039
0.910094
0.910139
0.910743
0.910784
0.911216
0.911475
0.911718
0.912526
0.912792
0.912793
0.912861
0.914706
0.915562
0.915578
0.91559
0.915827
0.916164
0.916924
0.916997
0.917159
0.917538
0.917913
0.918065
0.918339
0.918739
0.919112
0.919306
0.919373
0.919941
0.920213
0.921763
0.922662
0.922746
0.922963
0.923063
0.923191
0.924235
0.924676
0.925913
0.926073
0.926091
0.926094
0.927365
0.927369
0.927507
0.927919
0.928314
0.928419
0.929093
0.929225
0.929826
0.930061
0.930368
0.93046
0.930689
0.930896
0.931223
0.931469
0.931522
0.931707
0.932038
0.932359
0.932561
0.933468
0.933658
0.93379
0.934161
0.934293
0.934314
0.934632
0.934665
0.935001
0.935085
0.935143
0.935344
0.935348
0.935483
0.935797
0.936733
0.937035
0.937164
0.937838
0.93799
0.938608
0.938653
0.939044
0.939127
0.939546
0.939668
0.940126
0.940212
0.94022
0.940256
0.940404
0.940519
0.940947
0.941075
0.941152
0.941376
0.941441
0.942321
0.942503
0.943345
0.943448
0.943981
0.944819
0.944968
0.945193
0.945222
0.945527
0.945844
0.945901
0.946617
0.947145
0.947964
0.948042
0.948715
0.948779
0.949033
0.949099
0.949147
0.949743
0.950631
0.950957
0.951038
0.951652
0.95214
0.952785
0.953712
0.953952
0.954283
0.95439
0.95564
0.955982
0.956388
0.957304
0.957502
0.957686
0.958348
0.958601
0.958653
0.958883
0.959047
0.959188
0.959474
0.960019
0.96008
0.960858
0.961108
0.961417
0.961472
0.96169
0.961831
0.962641
0.96286
0.963366
0.96363
0.963946
0.964095
0.964278
0.964792
0.964877
0.96498
0.965046
0.965079
0.965363
0.965529
0.96719
0.967212
0.967795
0.968044
0.969013
0.969391
0.969647
0.969959
0.970122
0.970632
0.971169
0.971901
0.972109
0.97265
0.972825
0.973282
0.974021
0.974418
0.974431
0.975018
0.975892
0.976038	0.976038
0.976423
0.9769
0.976949
0.977151
0.97772
0.978224
0.97898
0.97999
0.980377
0.980456
0.981162
0.981396
0.981439
0.981797
0.982498
0.982568
0.982926
0.983635
0.98404
0.984558
0.984719
0.984768
0.984883
0.985446
0.9857
0.985758
0.986076
0.986305
0.986889
0.987523
0.987536
0.987975
0.988412
0.988553
0.988734
0.989259
0.989631
0.990655
0.991364
0.991386
0.991656
0.991796
0.991844
0.992018
0.992295
0.992373
0.992553
0.992587
0.992879
0.993009
0.993011
0.993308
0.993506
0.995614
0.995742
0.995837
0.995977
0.996216
0.996429
0.996448
0.996799
0.997016
0.997143
0.997446
0.997491
0.99761
0.998186
0.998199
0.998546
0.998555
0.998968
0.999039
0.999056
0.999683
1.00026
1.00045
1.0007
1.00139
1.00146
1.00163
1.00196
1.00219
1.00226
1.00244
1.00282
1.00317
1.00396
1.00415
1.00438
1.00453
1.00479
1.00516
1.00551
1.00589
1.00602
1.00659
1.0066
1.00665
1.00751
1.00778
1.00805
1.00873
1.00918
1.00942
1.00972
1.00986
1.01015
1.01041
1.01084
1.01121
1.01134
1.01135
1.01154
1.01175
1.01213
1.01218
1.01307
1.01318
1.01328
1.01396
1.01457
1.01474
1.01541
1.0158
1.01594
1.01626
1.01674
1.01687
1.01736
1.01765
1.01853
1.01905
1.01949
1.01964
1.02
1.02063
1.02083
1.0209
1.02151
1.02217
1.02217
1.02228
1.02264
1.02346
1.02364
1.02365
1.02386
1.02534
1.02609
1.02644
1.02792
1.02873
1.0288
1.02959
1.02967
1.02972
1.03081
1.03091
1.03112
1.03203
1.03213
1.03228
1.03287
1.03318
1.03323
1.03329
1.03353
1.03367
1.03433
1.03521
1.03574
1.03645
1.03653
1.03679
1.03699
1.03856
1.04056
1.04093
1.04113
1.04156
1.0416
1.04331
1.04349
1.04361
1.04396
1.04417
1.04496
1.04512
1.04544
1.04554
1.04641
1.04653
1.04658
1.04739
1.04798
1.04912
1.04921
1.04922
1.04952
1.04999
1.05019
1.05033
1.05078
1.05092
1.05095
1.05136
1.05142
1.05185
1.05262
1.05293
1.05312
1.05321
1.05331
1.05346
1.05395
1.05431
1.05485
1.05523
1.05577
1.05593
1.05649
1.05706
1.05741
1.05741
1.05748
1.05796
1.05946
1.05976
1.05985
1.0618
1.06213
1.06225
1.06254
1.06284
1.06292
1.06314
1.06338
1.06396
1.06414
1.06462
1.0648
1.06489
1.06492
1.06534
1.06604
1.06632
1.06652
1.06657
1.06723
1.06726
1.06788
1.06837
1.06874
1.07005
1.07017
1.07028
1.07039
1.07051
1.07072
1.07096
1.071
1.07138
1.07153
1.07208
1.07255
1.07258
1.07266
1.07325
1.07327
1.07328
1.07366
1.07405
1.0746
1.07471
1.07588
1.07614
1.07676
1.07717
1.07742
1.07746
1.0781
1.07836
1.07844
1.07903
1.07922
1.07943
1.07994
1.08015
1.08024
1.0803
1.0807
1.08102
1.08166
1.08178
1.08197
1.08355
1.084
1.0845
1.08472
1.08484
1.08527
1.08608
1.08647
1.08723
1.08769
1.08829
1.0883
1.08851
1.08941
1.09041
1.09054
1.0907
1.09083
1.09084
1.09086
1.09144
1.09166
1.09177
1.09202
1.09268
1.09272
1.09372
1.09377
1.09391
1.09393
1.09471
1.09471
1.09505
1.09592
1.09679
1.09707
1.09746
1.09831
1.09853
1.09904
1.09908
1.09931
1.09958
1.10039
1.10051
1.1006
1.1009
1.10095
1.10103
1.10147
1.10329
1.10406
1.10406
1.10407
1.10409
1.10474
1.10506
1.10511
1.10516
1.10535
1.10566
1.10581
1.10618
1.10629
1.1068
1.10713
1.10721
1.10737
1.10908
1.10953
1.11131
1.11251
1.11368
1.11384
1.11458
1.11469
1.11483
1.11794
1.11812
1.11821
1.12017
1.12024
1.12035
1.12108
1.12136
1.12224
1.1225
1.12287
1.12318
1.12324
1.12343
1.12406
1.12437
1.12459
1.12534
1.12608
1.12616
1.12623
1.1267
1.12815
1.12852
1.12887
1.12896
1.12945
1.12999
1.13062
1.13081
1.13101
1.13121
1.13266
1.13327
1.13328
1.13502
1.13506
1.13553
1.1357
1.13663
1.13713
1.13763
1.13787
1.13788
1.13862
1.13867
1.14019
1.14105
1.14191
1.14213
1.14277
1.14349
1.14381
1.14431
1.14486
1.14494
1.14519
1.14522
1.14541
1.14571
1.14653
1.14702
1.14793
1.14797
1.14945
1.14959
1.14992
1.15015
1.15056
1.15064
1.15177
1.15287
1.15306
1.15376
1.15398
1.1542
1.15451
1.15495
1.15499
1.15516
1.15619
1.15637
1.15638
1.15939
1.15953
1.16011
1.16097
1.16131
1.16177
1.16197
1.16245
1.16249
1.16268
1.16315
1.16342
1.16383
1.1642
1.16439
1.16764
1.16866
1.1693
1.17106
1.17112
1.17191
1.17199
1.17274
1.17285
1.17362
1.17467
1.17485
1.17599
1.1765
1.17785
1.17827
1.17855
1.17869
1.17884
1.17917
1.17968
1.1798
1.18154
1.18271
1.18334
1.1875
1.18999
1.19154
1.19303
1.19322
1.19344
1.19471
1.19719
1.19732
1.19809
1.19855
1.20208
1.20306
1.20307
1.20313
1.20313
1.20359
1.20573
1.20592
1.2062
1.20696
1.2082
1.20919
1.20975
1.21034
1.21039
1.21047
1.21067
1.21177
1.21313
1.21445
1.21446
1.21647
1.21659
1.21731
1.21803
1.21815
1.22053
1.22061
1.22159
1.22164
1.2225
1.22376
1.22446
1.22484
1.22786
1.22919
1.23102
1.23119
1.23207
1.23446
1.23504
1.23513
1.23731
1.23891
1.24192
1.24317
1.24328
1.2456
1.24597
1.24608
1.24642
1.24725
1.24806
1.2481
1.24904
1.24953
1.24987
1.25432
1.2547
1.25511
1.25632
1.25956
1.2601
1.26026
1.26165
1.264
1.26409
1.26508
1.26744
1.26759
1.26821
1.26909
1.26994
1.27033
1.27104
1.27182
1.27483
1.27518
1.27603
1.27669
1.27675
1.27731
1.27772
1.27788
1.28056
1.28249
1.28311
1.28577
1.28619
1.287
1.28781
1.28864
1.28887
1.28926
1.28979
1.2922
1.29558
1.29686
1.29855
1.29875
1.29922	1.29923
1.30024
1.30301
1.30344
1.31024
1.31079
1.31088
1.312
1.31405
1.31609
1.31838
1.31961
1.32381
1.3251
1.32759
1.33056
1.3323
1.34223
1.34719
1.34789
1.34814
1.35186
1.35325
1.35614
1.366
1.36663
1.36727
1.37027
1.37065
1.37092
1.37194
1.37488
1.37578
1.3801
1.38695
1.39732
1.40012	1.40012
1.40262
1.40334
1.40564
1.40685
1.40703
1.41233
1.42322
1.42663
1.43185
1.43443
1.4389
1.43962
1.44686
1.44795
1.46082
1.46272
1.4729
1.47323
1.4776
1.48043
1.48388	1.48388
1.49186
1.49707
1.53271
1.53634
1.54399
1.54692
1.55199
1.55595
1.56672
1.57363
1.57786
1.62249
1.63236
1.7111	1.7111
1.73706	1.73706
1.73797
1.7592
1.78992

## Sheet: 1C
		DMSO	2.5 uM Simvastatin	2.5 uM Fluvastatin
n 1	Experiment 1	50.65	85.81	72.59
n 2	Experiment 2	57.78	81.38	81.58
n 3	Experiment 3	47.5	81.67	86.47

## Sheet: 1E
			GGTI-298 concentration
		DMSO	10 uM	5 uM	2.5 uM
n 1	Experiment 1	66.74	157.02	112.22	119.27
n 2	Experiment 2	82.11	134.61	95.56	120.62
n 3	Experiment 3	77.84	137.81	102.51	95.01

## Sheet: 1F
		DMSO	2.5 uM Simvastatin	2.5 uM Fluvastatin
n 1	Experiment 1	36.06	56.45	49.84
n 2	Experiment 2	25.59	66.82	57.09
n 3	Experiment 3	24.13	63.21	64.35

## Sheet: 1G
		DMSO	10 uM GGTI-298	10 uMYM-53601
n 1	Experiment 1	32	79.61	35.19
n 2	Experiment 2	39.62	59.15	34.05
n 3	Experiment 3	35.54	66.1	26.74

## Sheet: 1H
		DMSO	12 uM IKE	12 uM IKE + 5 um GGTI-298	12 uM IKE + 10 uM YM-53601	12 uM IKE + 10 uM FTI-277	0.75 uM IKE + 2.5 um Fluvastatin	0.75 uM IKE + 2.5 um Simvastatin
n 1	Experiment 1	1.33	100	17.53	29.2	99.18	15.7	18.65
n 2	Experiment 2	3.21	100	32.06	17.78	98.59	29.7	24.16
n 3	Experiment 3	1.66	100	23.64	40.59	135.09	32.83	35.6

## Sheet: 1I
		DMSO	1 uM RSL3	1 uM RSL3 + 5 um GGTI-298	1 uM RSL3 + 10 uM YM-53601	1 uM RSL3 + 10 uM FTI-277	0.125 uM RSL3 + 2.5 um Fluvastatin	0.125 uM RSL3 + 2.5 um Simvastatin
n 1	Experiment 1	6.46	100	10.65	9.76	136.11	68.06	79.24
n 2	Experiment 2	1.42	100	8.6	7.86	107.14	60.07	64.27
n 3	Experiment 3	2.02	100	13.73	16.1	90.66	68.36	81.85

## Sheet: 1K
		DMSO	5 uM Simvastatin	5 uM Fluvastatin	10 uM GGTI-298	10 uM YM-53601
n 1	Experiment 1	23.9302	2.17949	3.9403	3.34375	11.9841
n 2	Experiment 2	7.94828	1.76	3.125	2.17143	9.15094
n 3	Experiment 3	11.1091	0.897436	1.06061	1.425	11.6327

## Sheet: 1L
		DMSO	5 uM Simvastatin	5 uM Fluvastatin	10 uM GGTI-298	10 uM YM-53601
n 1	Experiment 1	4.2093	0.179487	0.447761	0.135417	2.71429
n 2	Experiment 2	4.7069	0.54	0.791667	0.257143	3.49057
n 3	Experiment 3	6	0.589744	0.757576	0.425	5.89796
