# Supplementary material for: LC3-associated phagocytosis of neutrophils triggers tumor ferroptotic cell death in glioblastoma
Source: EMBO J. 2024 May 28;43(13):4. doi: 10.1038/s44318-024-00130-4 (PMC11217441; doi:10.1038/s44318-024-00130-4)
Supplement: Supplementary file 3 — Source data Fig. 2 [file 44318_2024_130_MOESM3_ESM.zip]

Archive with 24 entries (17 files):
- Figure 2/2B-C, E-H/
- Figure 2/2B-C, E-H/2B-C, 2E-H.xlsx
- Figure 2/2D/
- Figure 2/2D/2D/
- Figure 2/2D/2D/Alone/
- Figure 2/2D/2D/Alone/55-56-57 merged cropped.tif
- Figure 2/2D/2D/Alone/Image_55.tif
- Figure 2/2D/2D/Alone/Image_56.tif
- Figure 2/2D/2D/Alone/Image_57.tif
- Figure 2/2D/2D/w Cell/
- Figure 2/2D/2D/w Cell/Image_78.tif
- Figure 2/2D/2D/w Cell/Image_78-79-80 merged cropped.tif
- Figure 2/2D/2D/w Cell/Image_79.tif
- Figure 2/2D/2D/w Cell/Image_80.tif
- Figure 2/2D/2D/w CM/
- Figure 2/2D/2D/w CM/Image_87.tif
- Figure 2/2D/2D/w CM/Image_87-88-89 merged cropped.tif
- Figure 2/2D/2D/w CM/Image_88.tif
- Figure 2/2D/2D/w CM/Image_89.tif
- Figure 2/2D/2D/w Insert/
- Figure 2/2D/2D/w Insert/Image_428.tif
- Figure 2/2D/2D/w Insert/Image_428-429-430 merged cropped.tif
- Figure 2/2D/2D/w Insert/Image_429.tif
- Figure 2/2D/2D/w Insert/Image_430.tif
