# Supplementary material for: LC3-associated phagocytosis of neutrophils triggers tumor ferroptotic cell death in glioblastoma
Source: EMBO J. 2024 May 28;43(13):4. doi: 10.1038/s44318-024-00130-4 (PMC11217441; doi:10.1038/s44318-024-00130-4)
Supplement: Supplementary file 3 — Source data Fig. 2 [file 44318_2024_130_MOESM3_ESM.zip › Figure 2/2B-C, E-H/2B-C, 2E-H.xlsx]

## Sheet: 2B
		4SA alone	Cells	CM	Insert	No insert
n 1	Experiment 1	0	74.3	4.55	3.47	68.7
n 2	Experiment 2	0	67.2	5.21	6.35	72.4
n 3	Experiment 3	0	68.5	8.66	7.26	68.1

## Sheet: 2C
		4SA alone	Cells	CM	Insert	No insert
n 1	Experiment 1	0	70.7	3.55	1.49	64.9
n 2	Experiment 2	0	63.2	1.48	1.82	54.2
n 3	Experiment 3	0	65.5	1.64	1.85	65.4

## Sheet: 2E
		4SA alone	Cells	CM	Insert	No insert
n 1	Experiment 1	250	1687	224	262	1412
n 2	Experiment 2	219	1928	277	239	1874
n 3	Experiment 3	225	2587	278	256	2244

## Sheet: 2F
		4SA alone	Cells	CM	Insert	No insert
n 1	Experiment 1	230	2231	239	253	2695
n 2	Experiment 2	199	1711	275	252	2147
n 3	Experiment 3	225	2507	226	222	2501

## Sheet: 2G
		4SA alone	Cells	CM	Insert	No insert
n 1	Experiment 1	740	5060	745	839	9095
n 2	Experiment 2	875	10110	956	968	10747
n 3	Experiment 3	816	6777	1285	1384	6942

## Sheet: 2H
		4SA alone	Cells	CM	Insert	No insert
n 1	Experiment 1	740	6390	986	948	6911
n 2	Experiment 2	875	10699	1152	1110	10578
n 3	Experiment 3	816	7237	1014	1143	8424
