# Supplementary material for: LC3-associated phagocytosis of neutrophils triggers tumor ferroptotic cell death in glioblastoma
Source: EMBO J. 2024 May 28;43(13):4. doi: 10.1038/s44318-024-00130-4 (PMC11217441; doi:10.1038/s44318-024-00130-4)
Supplement: Supplementary file 4 — Source data Fig. 3 [file 44318_2024_130_MOESM4_ESM.zip]

Archive with 29 entries (20 files):
- Figure 3/3A/
- Figure 3/3A/differentiated HL60/
- Figure 3/3A/differentiated HL60/bf (rgb).tif
- Figure 3/3A/differentiated HL60/composite (rgb).tif
- Figure 3/3A/differentiated HL60/PKH26 (rgb)(1).tif
- Figure 3/3A/non-differentiated HL60/
- Figure 3/3A/non-differentiated HL60/bf (rgb).tif
- Figure 3/3A/non-differentiated HL60/composite (rgb).tif
- Figure 3/3A/non-differentiated HL60/PKH26 (rgb).tif
- Figure 3/3B, D, G, I-L/
- Figure 3/3B, D, G, I-L/3B,D,G, I-L.xlsx
- Figure 3/3C/
- Figure 3/3C/differentiated HL60/
- Figure 3/3C/differentiated HL60/bf (rgb).tif
- Figure 3/3C/differentiated HL60/composite (rgb).tif
- Figure 3/3C/differentiated HL60/PKH26 (rgb).tif
- Figure 3/3C/non-differentiated HL60/
- Figure 3/3C/non-differentiated HL60/bf (rgb).tif
- Figure 3/3C/non-differentiated HL60/composite (rgb).tif
- Figure 3/3C/non-differentiated HL60/PKH26 (rgb).tif
- Figure 3/3F/
- Figure 3/3F/LN229-4SA PKH26-HL60 1 mM RGDS coculture.tif
- Figure 3/3F/LN229-4SA PKH26-HL60 pbs coculture.tif
- Figure 3/3H/
- Figure 3/3H/._n1.png
- Figure 3/3H/._n2.png
- Figure 3/3H/._n3.png
- Figure 3/3H/zsGreen-4SA + pkh-HL60 PBS.fcs
- Figure 3/3H/zsGreen-4SA + pkh-HL60 RGDS.fcs
