# Supplementary material for: LC3-associated phagocytosis of neutrophils triggers tumor ferroptotic cell death in glioblastoma
Source: EMBO J. 2024 May 28;43(13):4. doi: 10.1038/s44318-024-00130-4 (PMC11217441; doi:10.1038/s44318-024-00130-4)
Supplement: Supplementary file 4 — Source data Fig. 3 [file 44318_2024_130_MOESM4_ESM.zip › Figure 3/3B, D, G, I-L/3B,D,G, I-L.xlsx]

## Sheet: 3B
		HL60 parental	HL60 differentiated
n 1	Experiment 1	26.6376	64.2384
n 2	Experiment 2	14.3369	67
n 3	Experiment 3	13.9326	73.0159

## Sheet: 3D
		HL60 parental	HL60 differentiated
n 1	Experiment 1	4.92754	33.5025
n 2	Experiment 2	3.1746	35.9375
n 3	Experiment 3	4.9763	31.9307

## Sheet: 3G
		PBS	1 mM RGDS
n 1	Experiment 1	69.9482	53.1579
n 2	Experiment 2	85.4305	50.6024
n 3	Experiment 3	89.781	57.5949

## Sheet: 3I
		PBS	1 mM RGDS
n 1	Experiment 1	55.0162	26.51
n 2	Experiment 2	49.0066	6.72677
n 3	Experiment 3	73.2739	18.4211

## Sheet: 3J
		PBS	1 mM RGDS
n 1	Experiment 1	0.340543	0.564216
n 2	Experiment 2	0.150343	0.27496
n 3	Experiment 3	0.222304	0.683504
n 4	Experiment 4	0.217706	0.425854

## Sheet: 3K
		DMSO	RGDS
n 1	Experiment 1	36.06	74.32
n 2	Experiment 2	25.59	68.5
n 3	Experiment 3	24.13	73.64

## Sheet: 3L
		SC	shITGAV_39	shITGAV_40
n 1	Experiment 1	29.04	48.39	51.97
n 2	Experiment 2	33.67	56.4	60.09
n 3	Experiment 3	37.75	55.91	56.68
