# Supplementary material for: LC3-associated phagocytosis of neutrophils triggers tumor ferroptotic cell death in glioblastoma
Source: EMBO J. 2024 May 28;43(13):4. doi: 10.1038/s44318-024-00130-4 (PMC11217441; doi:10.1038/s44318-024-00130-4)
Supplement: Supplementary file 5 — Source data Fig. 4 [file 44318_2024_130_MOESM5_ESM.zip]

Archive with 22 entries (15 files):
- Figure 4/4A/
- Figure 4/4A/4A.tif
- Figure 4/4B/
- Figure 4/4B/4B.tif
- Figure 4/4C/
- Figure 4/4C/0 min.tif
- Figure 4/4C/180 min.tif
- Figure 4/4C/60 min.tif
- Figure 4/4D/
- Figure 4/4D/4D-1.tif
- Figure 4/4D/4D-2.tif
- Figure 4/4D/4D-3.tif
- Figure 4/4E/
- Figure 4/4E/4E 32D.tif
- Figure 4/4E/4E tumor.tif
- Figure 4/4F/
- Figure 4/4F/4F HL-60.tif
- Figure 4/4F/4F tumor.tif
- Figure 4/4G/
- Figure 4/4G/12000x.tif
- Figure 4/4G/1500x.tif
- Figure 4/4G/30000x.tif
