# Supplementary material for: LC3-associated phagocytosis of neutrophils triggers tumor ferroptotic cell death in glioblastoma
Source: EMBO J. 2024 May 28;43(13):4. doi: 10.1038/s44318-024-00130-4 (PMC11217441; doi:10.1038/s44318-024-00130-4)
Supplement: Supplementary file 6 — Source data Fig. 5 [file 44318_2024_130_MOESM6_ESM.zip]

Archive with 22 entries (17 files):
- Figure 5/5A/
- Figure 5/5A/DMSO.tif
- Figure 5/5A/Fluvastatin.tif
- Figure 5/5A/GGTI-298.tif
- Figure 5/5A/Simvastatin.tif
- Figure 5/5A/YM53601.tif
- Figure 5/5B, E, G/
- Figure 5/5B, E, G/5B, E, G.xlsx
- Figure 5/5D/
- Figure 5/5D/Attached.tif
- Figure 5/5D/Entering.tif
- Figure 5/5D/Internalized.tif
- Figure 5/5F/
- Figure 5/5F/4SA HL60 coculture DAPI.tif
- Figure 5/5F/4SA HL60 coculture LAMP1.tif
- Figure 5/5F/4SA HL60 coculture PKH26.tif
- Figure 5/5F/Merged.tif
- Figure 5/5H/
- Figure 5/5H/DAPI.tif
- Figure 5/5H/LC3B.tif
- Figure 5/5H/Merged.tif
- Figure 5/5H/PKH26.tif
