# Supplementary material for: LC3-associated phagocytosis of neutrophils triggers tumor ferroptotic cell death in glioblastoma
Source: EMBO J. 2024 May 28;43(13):4. doi: 10.1038/s44318-024-00130-4 (PMC11217441; doi:10.1038/s44318-024-00130-4)
Supplement: Supplementary file 6 — Source data Fig. 5 [file 44318_2024_130_MOESM6_ESM.zip › Figure 5/5B, E, G/5B, E, G.xlsx]

## Sheet: 5B
		DMSO	500 nM Rho Inhibitor I CT04	100 uM Rac Inhibitor NSC23766
n 1	Experiment 1	52.75	93.94	90.27
n 2	Experiment 2	45.37	91.98	86.7
n 3	Experiment 3	56.32	95.51	99.93
n 4	Experiment 4	42.36	75.52	73.88

## Sheet: 5E
		DMSO				10 uM YM-53601				2.5 uM Fluvastatin				2.5 uM Simvastatin				10 uM GGTI-298
		Experiment 1	Experiment 2	Experiment 3		Experiment 1	Experiment 2	Experiment 3		Experiment 1	Experiment 2	Experiment 3		Experiment 1	Experiment 2	Experiment 3		Experiment 1	Experiment 2	Experiment 3
	Attached	2.7	3.5	4.38		1.3	2.44	1.29		5.74	4.28	3.21		5.71	4.82	7.39		5	7.2	4.52
	Entering	14.87	24.35	20.52		19.48	22.14	25.34		45.09	38.23	33.92		47.62	35.8	42.27		43.75	48.99	39.05
	Internalized	82.43	72.15	75.1		79.22	75.42	73.37		49.18	57.49	62.87		46.67	59.38	50.34		51.25	43.81	56.43

## Sheet: 5G
		DMSO	400 nM Baf-A1	25 uM Pep-AME
n 1	Experiment 1	32.77	52.09	47.83
n 2	Experiment 2	30.81	55.13	45.03
n 3	Experiment 3	35.8	57.78	54.95
n 4	Experiment 4	38.53	51.69	55.48
