# Supplementary material for: LC3-associated phagocytosis of neutrophils triggers tumor ferroptotic cell death in glioblastoma
Source: EMBO J. 2024 May 28;43(13):4. doi: 10.1038/s44318-024-00130-4 (PMC11217441; doi:10.1038/s44318-024-00130-4)
Supplement: Supplementary file 7 — Source data Fig. 6 [file 44318_2024_130_MOESM7_ESM.zip]

Archive with 35 entries (26 files):
- Figure 6/6A/
- Figure 6/6A/BF.tif
- Figure 6/6A/LC3B-GFP.tif
- Figure 6/6A/Merged.tif
- Figure 6/6B/
- Figure 6/6B/10 uM VPS34-IN1.tif
- Figure 6/6B/20 uM VPS34-IN1.tif
- Figure 6/6B/DMSO.tif
- Figure 6/6C-G, I-L, N-P/
- Figure 6/6C-G, I-L, N-P/6C-G, I-L, N-P.xlsx
- Figure 6/6H/
- Figure 6/6H/SC (DMSO) control/
- Figure 6/6H/SC (DMSO) control/MAX_LN229-4SA TAN coculture shVPS34 VPS34in1 MPO PKH.lif - sc dmso 5 - C=0.tif
- Figure 6/6H/SC (DMSO) control/MAX_LN229-4SA TAN coculture shVPS34 VPS34in1 MPO PKH.lif - sc dmso 5 - C=1.tif
- Figure 6/6H/SC (DMSO) control/MAX_LN229-4SA TAN coculture shVPS34 VPS34in1 MPO PKH.lif - sc dmso 5 - C=2.tif
- Figure 6/6H/SC (DMSO) control/merged.tif
- Figure 6/6H/shVPS34 94/
- Figure 6/6H/shVPS34 94/MAX_LN229-4SA TAN coculture shVPS34 VPS34in1 MPO PKH.lif - shvps34 94 3 - C=0.tif
- Figure 6/6H/shVPS34 94/MAX_LN229-4SA TAN coculture shVPS34 VPS34in1 MPO PKH.lif - shvps34 94 3 - C=1.tif
- Figure 6/6H/shVPS34 94/MAX_LN229-4SA TAN coculture shVPS34 VPS34in1 MPO PKH.lif - shvps34 94 3 - C=2.tif
- Figure 6/6H/shVPS34 94/merged.tif
- Figure 6/6H/shVPS34 96/
- Figure 6/6H/shVPS34 96/MAX_LN229-4SA TAN coculture shVPS34 VPS34in1 MPO PKH.lif - shvps34 96 3 - C=0.tif
- Figure 6/6H/shVPS34 96/MAX_LN229-4SA TAN coculture shVPS34 VPS34in1 MPO PKH.lif - shvps34 96 3 - C=1.tif
- Figure 6/6H/shVPS34 96/MAX_LN229-4SA TAN coculture shVPS34 VPS34in1 MPO PKH.lif - shvps34 96 3 - C=2.tif
- Figure 6/6H/shVPS34 96/merged.tif
- Figure 6/6H/VPS34IN1 10 uM/
- Figure 6/6H/VPS34IN1 10 uM/MAX_LN229-4SA TAN coculture shVPS34 VPS34in1 MPO PKH.lif - vps34 in1 2 - C=0.tif
- Figure 6/6H/VPS34IN1 10 uM/MAX_LN229-4SA TAN coculture shVPS34 VPS34in1 MPO PKH.lif - vps34 in1 2 - C=1.tif
- Figure 6/6H/VPS34IN1 10 uM/MAX_LN229-4SA TAN coculture shVPS34 VPS34in1 MPO PKH.lif - vps34 in1 2 - C=2.tif
- Figure 6/6H/VPS34IN1 10 uM/merged.tif
- Figure 6/6M/
- Figure 6/6M/BF.tif
- Figure 6/6M/Merged.tif
- Figure 6/6M/UVRAG-GFP.tif
