# Supplementary material for: LC3-associated phagocytosis of neutrophils triggers tumor ferroptotic cell death in glioblastoma
Source: EMBO J. 2024 May 28;43(13):4. doi: 10.1038/s44318-024-00130-4 (PMC11217441; doi:10.1038/s44318-024-00130-4)
Supplement: Supplementary file 7 — Source data Fig. 6 [file 44318_2024_130_MOESM7_ESM.zip › Figure 6/6C-G, I-L, N-P/6C-G, I-L, N-P.xlsx]

## Sheet: 6C
		DMSO	20 uM VPS34-IN1	10 uM VPS34-IN1
n 1	Experiment 1	53.38	4.73	11.54
n 2	Experiment 2	62.97	5.21	6.82
n 3	Experiment 3	69.11	7.58	8.21

## Sheet: 6D
			VPS34-IN1 concentration
		DMSO	2 uM	5 uM	10 uM	20 uM
n 1	Experiment 1	30.74	53.21	61.93	79.5	94.34
n 2	Experiment 2	61.88	82.43	84.04	91.82	92.15
n 3	Experiment 3	49.57	71.6	81.65	108.64	111.58

## Sheet: 6E
		DMSO	10 uM VPS34-IN1
n 1	Experiment 1	36.06	64.53
n 2	Experiment 2	25.59	78.33
n 3	Experiment 3	24.13	85.43

## Sheet: 6F
		SC	shVPS34_94	shVPS34_96
n 1	Experiment 1	60.84	80.73	75.92
n 2	Experiment 2	66.29	92.59	91.13
n 3	Experiment 3	62.37	91.25	85.93
n 4	Experiment 4	71.85	82.41	87.63
n 5	Experiment 5	74.03	93.56	84.66

## Sheet: 6G
		SC	shVPS34_94	shVPS34_96
n 1	Experiment 1	36.06	66.42	60.3
n 2	Experiment 2	25.59	56.07	52.55
n 3	Experiment 3	24.13	56.44	54.36

## Sheet: 6I
	SC	shVPS34_94	shVPS34_96
Field of View 1	3.91304	0.928571	0.57732
Field of View 2	4.58139	0.432432	0.285714
Field of View 3	4.47826	0.352941	0.5
Field of View 4	2.94737	0.305263	0.645161
Field of View 5	7.18421	0.75	0.681818

## Sheet: 6J
	SC	shVPS34_94	shVPS34_96
Field of View 1	0.826087	0.047619	0.030928
Field of View 2	0.860465	0.135135	0.428571
Field of View 3	1.3913	0.047059	0.382353
Field of View 4	0.403509	0.094737	0.16129
Field of View 5	0.921053	0.1	0.011364

## Sheet: 6K
	DMSO	10 uM VPS34-IN1
Field of View 1	3.91304	0.090909
Field of View 2	4.58139	0.222222
Field of View 3	4.47826	0.571429
Field of View 4	2.94737	0.357143
Field of View 5	7.18421	0.314286

## Sheet: 6L
	DMSO	10 uM VPS34-IN1
Field of View 1	0.826087	0.386364
Field of View 2	0.860465	0.222222
Field of View 3	1.3913	0.380952
Field of View 4	0.403509	0.535714
Field of View 5	0.921053	0.457143

## Sheet: 6N
		SC	shUVRAG_198	shUVRAG_201
n 1	Experiment 1	62.7	91.55	80.31
n 2	Experiment 2	73.85	88.31	87.67
n 3	Experiment 3	71.85	87.39	93.25
n 4	Experiment 4	74.03	84.95	88.53

[truncated: 2 more sheets: 6O, 6P]
