# Supplementary material for: LC3-associated phagocytosis of neutrophils triggers tumor ferroptotic cell death in glioblastoma
Source: EMBO J. 2024 May 28;43(13):4. doi: 10.1038/s44318-024-00130-4 (PMC11217441; doi:10.1038/s44318-024-00130-4)
Supplement: Supplementary file 8 — Source data Fig. 7 [file 44318_2024_130_MOESM8_ESM.zip]

Archive with 10 entries (7 files):
- Figure 7/7A-B, D-G/
- Figure 7/7A-B, D-G/7A-B, D-G.xlsx
- Figure 7/7C/
- Figure 7/7C/7C 4-ABAH.tif
- Figure 7/7C/7C Lipr-1.tif
- Figure 7/7C/7C Vehicle.tif
- Figure 7/7H/
- Figure 7/7H/SC.tif
- Figure 7/7H/shVPS34 94.tif
- Figure 7/7H/shVPS34 96.tif
