# Supplementary material for: LC3-associated phagocytosis of neutrophils triggers tumor ferroptotic cell death in glioblastoma
Source: EMBO J. 2024 May 28;43(13):4. doi: 10.1038/s44318-024-00130-4 (PMC11217441; doi:10.1038/s44318-024-00130-4)
Supplement: Supplementary file 8 — Source data Fig. 7 [file 44318_2024_130_MOESM8_ESM.zip › Figure 7/7A-B, D-G/7A-B, D-G.xlsx]

## Sheet: 7A
Days	Vehicle-Treated (n=10)	ABAH-Treated (n=8)	Lip1-Treated (n=9)
16	1
19	1
22	1
24	1
24	1
24	1
25	1
25	1
25	1
27	1
25		1
25		1
26		1
26		1
28		1
28		1
29		1
29		1
21			1
24			1
24			1
25			1
25			1
25			1
25			1
26			1
28			1

## Sheet: 7B
	Vehicle-Treated	ABAH-Treated	Lip1-Treated
	0.234246	0.138306	0.221671
	0.124573	0.0449773	0.168842
	0.212144	0.0711666	0.149291
	0.253402	0.0925913	0.156313
	0.143265	0.118774	0.0979423
	0.376753	0.077517	0.164656
	0.178212	0.132938	0.233265
	0.175085	0.167702	0.154437
		0.259597	0.151382
		0.219075	0.00171506
		0.212636
		0.147047
		0.165193
		0.145777

## Sheet: 7D
	Hours	SC					shVPS34_94					shVPS34_96
	0	9.24096	10.06	9.94507	9.63578		10.2721	10.8784	10.1653	11.574		7.6451	8.58585	9.64703	9.11481
	2	12.8765	14.906	14.7988	13.9665		13.9977	15.7624	14.588	15.534		10.8878	12.7072	13.8254	12.5422
	4	14.2171	16.3869	16.5973	15.5082		15.3142	17.6761	16.1009	17.2959		12.5013	14.3603	15.5476	14.1904
	6	15.5308	18.1616	18.2968	16.7241		17.0047	19.6776	17.5336	19.0969		13.9967	15.9369	17.1671	15.669
	8	16.4141	19.1683	19.345	17.8104		18.1738	21.2427	18.7605	20.7912		15.0836	17.1139	18.0051	16.9415
	10	17.1058	20.1992	20.28	18.3517		18.9605	22.5719	19.1763	21.7358		15.6527	17.5507	19.2885	17.7019
	12	17.7886	21.4279	21.2284	19.487		20.3882	23.3996	20.2892	22.7666		16.4458	18.5806	19.6225	18.5466
	14	18.6098	22.3872	22.4713	20.6729		21.3351	24.968	21.3657	24.5152		17.0581	19.5712	20.7276	19.5973
	16	20.0046	23.9423	24.1428	22.3643		22.8197	26.2874	22.7361	25.9435		18.2435	20.5322	22.1916	20.6638
	18	21.208	25.3355	25.7767	23.0955		24.0207	28.0823	24.002	27.4973		19.2784	21.6462	23.7827	22.1666
	20	22.3372	26.6059	27.4099	24.6356		25.2797	29.5594	25.7144	28.4074		20.3983	22.8544	24.8937	23.2979
	22	24.0872	28.2994	28.4879	26.1298		26.9519	31.2485	26.8347	31.153		21.359	23.8644	26.2719	24.9326
	24	24.8881	29.4114	29.9609	27.0868		27.6886	32.8205	27.8278	31.8329		22.3056	25.0853	27.3565	25.9516
	26	25.6582	29.8136	30.6941	28.2097		28.8235	33.1715	28.3433	33.0865		23.3477	26.3562	27.8104	27.0772
	28	26.4038	32.196	31.7464	29.345		29.5211	34.1522	29.3859	34.3653		23.6992	26.9184	28.6035	28.2423
	30	27.9371	33.9868	33.2365	31.2489		31.3046	35.6309	30.8212	36.2634		24.3184	28.5162	30.3975	29.1483
	32	30.1022	35.744	36.2107	33.5321		32.4069	38.2774	32.5225	38.1793		26.3754	30.4008	32.3693	31.9896
	34	31.9124	39.1618	39.1266	35.8163		34.8104	41.0996	35.0033	41.7299		28.4266	32.5364	34.4519	34.8957
	36	34.7301	42.1802	42.3452	39.5619		38.1794	43.7432	37.5784	44.6246		30.4815	35.1444	38.1637	37.9372
	38	37.6557	45.449	45.3558	42.4435		41.6134	47.0019	40.04	47.8989		33.5228	38.1071	41.1282	41.0776
	40	40.3092	47.3437	48.1655	45.1418		44.0919	50.1049	42.9536	51.1918		35.5587	40.3841	43.168	43.6578
	42	41.9954	49.0223	50.7242	47.2002		45.511	48.9002	45.4872	52.6273		37.1824	39.9265	45.3116	45.2967
	44	43.8541	52.0542	52.5939	48.7997		47.0985	54.9422	47.8775	54.5848		39.2465	43.5146	47.7664	47.32
	46	47.9641	55.697	55.7621	52.0754		52.0647	58.5159	50.6803	58.3734		43.0436	44.5245	49.2696	50.7281
	48	50.4658	60.1915	59.0029	55.8553		54.7469	61.3937	52.9218	61.0238		45.6924	47.8307	52.1962	54.3256
	50	53.7761	65.1487	62.4978	58.7326		57.5509	63.3332	55.7519	63.7452		48.1588	50.7565	54.9162	57.1517
	52	58.3657	69.4621	66.645	63.4827		61.394	67.5229	59.5036	67.3575		52.4492	54.2458	58.7526	61.3042
	54	62.0964	72.9772	71.4275	67.1834		64.8189	70.3519	62.7409	70.3324		56.3997	57.5765	62.681	65.0708
	56	65.9158	77.1742	75.2348	71.438		68.2683	75.4085	66.1783	73.9407		59.8428	62.0854	67.7525	69.8299
	58	69.5597	80.4317	78.3587	74.7577		71.8013	77.9178	69.2155	76.3434		62.4823	65.051	70.3368	73.5772
	60	72.0138	82.0818	80.3957	77.0959		74.829	80.503	72.4253	79.6378		66.2317	67.9828	74.6257	76.7343
	62	75.8532	84.7941	83.2168	79.9047		77.618	82.8724	74.7412	81.716		69.9476	71.1305	76.8942	78.8639
	64	78.9168	87.4705	85.9515	83.4255		80.1874	85.752	77.971	84.1072		73.1187	74.5909	79.2383	82.1985
	66	81.46	90.2409	87.7934	85.296		83.547	86.8471	80.5515	86.1991		76.665	77.3879	83.4394	84.8661
	68	85.3608	91.9031	89.7415	88.4831		85.7845	89.204	83.4533	88.7326		81.1705	79.674	86.1641	88.4875
	70	88.9665	93.0602	91.1833	89.2437		88.1413	90.7885	84.8426	90.5207		82.7179	82.4503	88.8405	90.4415
	72	91.4488	95.394	93.5261	92.1721		91.447	93.284	88.9293	92.6115		87.5786	86.791	90.9818	92.6226
	74	92.3923	96.2576	95.2648	94.2953		92.4452	94.1731	90.8839	93.2917		89.9789	89.3053	93.2372	94.7323
	76	94.5265	97.3227	95.75	95.3742		94.0697	95.569	92.7143	94.8143		92.1301	91.7831	94.6956	96.4222
	78	95.5608	98.0834	96.7485	96.4503		95.7064	96.4266	94.107	95.7038		93.5862	92.9355	95.8883	97.2911
	80	96.9077	98.6429	97.5066	97.2752		96.2848	96.9669	94.8744	96.3258		95.0663	94.6032	96.7837	98.1016
	82	97.4089	98.9252	98.2383	97.4943		96.6019	97.4285	95.6361	97.0153		95.768	95.4846	97.6132	98.4579
	84	98.3963	99.1838	98.808	98.3607		98.0887	98.3397	96.6728	97.2892		97.3835	96.7115	98.2859	98.8487
	86	98.7436	99.5322	99.188	98.8098		98.4264	98.5727	97.373	97.9983		97.8963	97.8374	98.9267	99.3216
	88	98.955	99.7617	99.4683	99.1611		98.845	98.9304	97.9167	98.3184		98.4232	98.3726	99.2021	99.4687
	90	99.3385	99.8071	99.6851	99.4121		99.0328	99.167	98.3808	98.6425		98.9333	98.9473	99.426	99.6889
	92	99.5983	99.8852	99.8004	99.52		99.3776	99.2306	98.8215	98.9676		99.2527	99.1128	99.6226	99.6836
	94	99.7759	99.8962	99.8252	99.644		99.5102	99.2913	98.9826	99.213		99.5396	99.3967	99.7549	99.7601
	96	99.787	99.8972	99.8575	99.7356		99.5684	99.4645	99.2594	99.2368		99.6177	99.503	99.8205	99.8329

## Sheet: 7E
	SC79							shVPS34_94							shVPS34_96
Day 13	19000000	34100000	18870000	10900000	42920000	42620000		11150000	1329200	1902000	28950000	13190000	6933000		4152000	10360000	7572000	28790000	8211000	8579000
Day 19	34840000	58460000	61350000	60300000	77420000	61780000		38430000	7409000	8623000	95470000	30290000	34220000		47230000	29470000	60520000	70980000	41860000	77420000

## Sheet: 7F
	Days	SC79	shVPS34_94	shVPS34_96
	20	1
	25	1
	23	1
	21	1
	25	1
	25	1
	21		1
	27		1
	31		1
	35		1
	32		1
	36		1
	34			1
	34			1
	37			1
	35			1
	37			1
	30			1

## Sheet: 7G
	SC	shVPS34_94	shVPS34_96
	33.42	6.26	27.48
	35.37	12.32	9.58
	28.27	5.97	25.62
	36.7	25.48	19.9
	33.08	22.05	21.51
			10.52
