# Supplementary material for: LC3-associated phagocytosis of neutrophils triggers tumor ferroptotic cell death in glioblastoma
Source: EMBO J. 2024 May 28;43(13):4. doi: 10.1038/s44318-024-00130-4 (PMC11217441; doi:10.1038/s44318-024-00130-4)
Supplement: Supplementary file 9 — Dataset EV1 [file 44318_2024_130_MOESM9_ESM.xlsx]

## Sheet: normcounts
ENTREZID	SYMBOL	GENENAME	HL_60_diff	HL_60_diff	HL_60_Parental	HL_60_Parental
653635	WASH7P	WASP family homolog 7, pseudogene	0.68477	1.07714	1.54855	0.0790713
729737	LOC729737	uncharacterized LOC729737	4.02747	3.69511	1.1116	1.15199
102723897	WASH9P	WAS protein family homolog 9, pseudogene	0.68477	1.31439	-0.155272	0.874665
102465432	NA	NA	0.88115	1.25864	0.733216	0.758955
100288069	LOC100288069	uncharacterized LOC100288069	0.623375	0.370455	0.996157	0.172483
400728	FAM87B	family with sequence similarity 87 member B	0.144261	0.739746	0.581276	1.0572
79854	LINC00115	long intergenic non-protein coding RNA 115	0.982426	0.405108	1.49852	1.4039
643837	LINC01128	long intergenic non-protein coding RNA 1128	3.21864	3.09632	3.57671	3.96132
26155	NOC2L	NOC2 like nucleolar associated transcriptional repressor	7.76323	7.68501	8.70443	8.83855
339451	KLHL17	kelch like family member 17	0.187324	0.405108	0.548869	1.10537
9636	ISG15	ISG15 ubiquitin like modifier	4.7199	5.07306	4.04305	4.18516
105369174	NA	NA	-3.89716	-1.07198	-2.58364	-2.26233
54991	C1orf159	chromosome 1 open reading frame 159	2.68467	2.69559	4.83534	4.05934
51150	SDF4	stromal cell derived factor 4	2.82763	2.87316	2.74715	2.58555
126792	B3GALT6	beta-1,3-galactosyltransferase 6	1.00667	2.20914	2.00789	1.87606
118424	UBE2J2	ubiquitin conjugating enzyme E2 J2	1.78624	2.4522	3.19219	1.6348
126789	PUSL1	pseudouridine synthase like 1	0.559251	0.918286	4.95765	2.38548
54973	INTS11	integrator complex subunit 11	6.70562	6.95692	7.11498	7.19691
80772	CPTP	ceramide-1-phosphate transfer protein	-0.315098	-0.66018	2.54017	0.874665
83756	TAS1R3	taste 1 receptor member 3	-3.89716	-3.34308	0.0896777	-3.89716
1855	DVL1	dishevelled segment polarity protein 1	0.559251	-0.127148	1.7615	-0.244066
54998	AURKAIP1	aurora kinase A interacting protein 1	5.05097	4.95232	6.88281	6.07704
81669	CCNL2	cyclin L2	6.04366	6.13493	5.97983	5.19089
148413	MRPL20-AS1	MRPL20 antisense RNA 1	5.51648	5.11422	5.42867	5.05337
55052	MRPL20	mitochondrial ribosomal protein L20	7.1624	7.23097	7.04082	7.20799
83858	ATAD3B	ATPase family AAA domain containing 3B	2.6543	1.3504	3.80311	3.44333
55210	ATAD3A	ATPase family AAA domain containing 3A	2.96389	3.20847	4.02549	3.56459
29101	SSU72	SSU72 homolog, RNA polymerase II CTD phosphatase	6.52384	6.55702	6.29826	6.32033
643988	FNDC10	fibronectin type III domain containing 10	-0.376487	-0.398767	0.612971	-0.661122
142678	MIB2	MIB E3 ubiquitin protein ligase 2	-1.7297	-0.97968	0.411429	-1.84118
984	CDK11B	cyclin dependent kinase 11B	3.46164	3.50053	3.79967	3.71578
728661	SLC35E2B	solute carrier family 35 member E2B	5.99298	5.93527	5.83952	5.66876
728642	CDK11A	cyclin dependent kinase 11A	3.7579	3.67395	3.0018	3.32116
9906	SLC35E2A	solute carrier family 35 member E2A (pseudogene)	4.03338	3.86964	4.11952	4.02532
65220	NADK	NAD kinase	8.34225	8.36859	5.56049	5.86954
2782	GNB1	G protein subunit beta 1	5.92702	5.82042	5.15357	5.53445
5590	PRKCZ	protein kinase C zeta	1.03052	0.566885	0.896655	0.929216
199990	FAAP20	FA core complex associated protein 20	1.60754	1.27746	2.9091	1.21921
6497	SKI	SKI proto-oncogene	0.347769	0.101346	-0.517543	0.302154
11079	RER1	retention in endoplasmic reticulum sorting receptor 1	4.679	4.1144	6.73761	4.95163
5192	PEX10	peroxisomal biogenesis factor 10	-1.31483	-1.51474	1.54855	-0.244066
55229	PANK4	pantothenate kinase 4 (inactive)	-1.44032	-2.15681	-1.32389	2.6108
8764	TNFRSF14	TNF receptor superfamily member 14	0.68477	0.0142413	-1.44921	-2.26233
1953	MEGF6	multiple EGF like domains 6	-3.31325	-2.94373	1.1116	1.84802
127262	TPRG1L	tumor protein p63 regulated 1 like	2.69217	3.15349	1.64368	1.84802
49856	WRAP73	WD repeat containing, antisense to TP73	3.09405	3.53614	4.92488	4.18516
7161	TP73	tumor protein p73	-2.89874	-3.89716	0.259505	-3.89716
57212	TP73-AS1	TP73 antisense RNA 1	1.6847	-0.523561	0.870669	-2.03644
57470	LRRC47	leucine rich repeat containing 47	3.77565	3.62335	3.4552	3.23716
9731	CEP104	centrosomal protein 104	3.64659	2.88549	2.50681	2.47071
1677	DFFB	DNA fragmentation factor subunit beta	4.32369	3.54005	4.16833	4.67466
339448	C1orf174	chromosome 1 open reading frame 174	4.81393	4.69837	5.89294	5.6084
261734	NPHP4	nephrocystin 4	1.03052	1.68248	3.04311	4.05934
8514	KCNAB2	potassium voltage-gated channel subfamily A regulatory beta subunit 2	6.76368	6.62658	7.56782	7.45543
6146	RPL22	ribosomal protein L22	7.48581	7.51522	7.90618	8.18944
388591	RNF207	ring finger protein 207	3.53432	2.43554	-2.32154	-3.89716
23463	ICMT	isoprenylcysteine carboxyl methyltransferase	3.22382	2.75052	3.11681	3.59865
11332	ACOT7	acyl-CoA thioesterase 7	1.74359	1.58005	5.77093	5.08825
79707	NOL9	nucleolar protein 9	3.87448	4.09596	3.88002	4.21565
3104	ZBTB48	zinc finger and BTB domain containing 48	6.55449	6.5391	5.80477	5.96238
9903	KLHL21	kelch like family member 21	4.51543	4.32359	3.36966	4.0866
148479	PHF13	PHD finger protein 13	1.97009	1.50216	2.49835	0.0790713
90326	THAP3	THAP domain containing 3	4.82078	4.77157	4.20519	5.13251
55735	DNAJC11	DnaJ heat shock protein family (Hsp40) member C11	5.71715	5.55998	6.31341	6.35499
23261	CAMTA1	calmodulin binding transcription activator 1	4.0741	4.22521	4.70354	4.40077
9341	VAMP3	vesicle associated membrane protein 3	6.88799	7.11147	5.4017	4.95492
8863	PER3	period circadian regulator 3	1.07706	1.53382	0.789778	-0.832057
10911	UTS2	urotensin 2	1.8412	0.988521	-3.89716	-3.89716
3604	TNFRSF9	TNF receptor superfamily member 9	4.6369	4.10653	0.299012	-0.0208099
11315	PARK7	Parkinsonism associated deglycase	9.02958	9.05834	8.50177	8.79194
473	RERE	arginine-glutamic acid dipeptide repeats	5.10811	4.91373	2.18703	3.06514
2023	ENO1	enolase 1	11.2951	11.3945	12.0022	12.1908
6518	SLC2A5	solute carrier family 2 member 5	9.07704	9.12108	6.06035	5.84492
9563	H6PD	hexose-6-phosphate dehydrogenase/glucose 1-dehydrogenase	7.30394	7.45086	4.59465	3.80964
80176	SPSB1	splA/ryanodine receptor domain and SOCS box containing 1	0.591669	-2.94373	-3.31686	-2.8596
100506022	LINC02606	long intergenic non-protein coding RNA 2606	-0.57808	-3.34308	-1.20859	-3.89716
84275	SLC25A33	solute carrier family 25 member 33	1.75795	0.988521	0.581276	1.24094
199953	TMEM201	transmembrane protein 201	-2.09206	0.101346	2.52359	2.2312
5293	PIK3CD	phosphatidylinositol-4,5-bisphosphate 3-kinase catalytic subunit delta	9.24879	9.02548	8.35339	7.86305
644997	PIK3CD-AS1	PIK3CD antisense RNA 1	2.3571	1.65395	-0.0522501	0.0299949
101929074	PIK3CD-AS2	PIK3CD antisense RNA 2	1.4573	0.438947	-0.739712	-1.25013
22883	CLSTN1	calsyntenin 1	3.81394	3.89119	3.73272	3.73121
56998	CTNNBIP1	catenin beta interacting protein 1	1.16586	1.59514	1.5969	2.03374
84328	LZIC	leucine zipper and CTNNBIP1 domain containing	4.85123	5.21043	4.79273	4.95656
64802	NMNAT1	nicotinamide nucleotide adenylyltransferase 1	5.16577	5.46873	3.94994	3.79503
116362	RBP7	retinol binding protein 7	3.86124	3.72628	-0.739712	-1.84118
10277	UBE4B	ubiquitination factor E4B	5.84787	5.48299	5.36261	5.56707
23095	KIF1B	kinesin family member 1B	5.00957	4.90467	3.38351	2.80563
5226	PGD	phosphogluconate dehydrogenase	11.4286	11.4037	8.60696	8.73027
378708	CENPS	centromere protein S	2.05392	2.12849	2.96543	3.78026
1676	DFFA	DNA fragmentation factor subunit alpha	5.74983	5.54646	6.06394	6.20967
5195	PEX14	peroxisomal biogenesis factor 14	3.26962	2.92781	2.83712	3.02187
148345	C1orf127	chromosome 1 open reading frame 127	2.76504	3.65968	-1.10183	-3.89716
23435	TARDBP	TAR DNA binding protein	7.82589	7.77179	7.92918	7.97485
10747	MASP2	MBL associated serine protease 2	2.46604	1.58005	0.177089	-1.026
6723	SRM	spermidine synthase	2.70704	2.78382	4.2762	4.36905
5394	EXOSC10	exosome component 10	7.29689	7.25788	7.72497	7.97505
2475	MTOR	mechanistic target of rapamycin kinase	5.05097	5.04175	5.85451	5.76188
29914	UBIAD1	UbiA prenyltransferase domain containing 1	5.34404	4.77985	6.15759	6.32923
93611	FBXO44	F-box protein 44	3.27462	2.84819	2.62033	2.76872
26270	FBXO6	F-box protein 6	5.85122	5.59791	4.82692	4.62595
10459	MAD2L2	mitotic arrest deficient 2 like 2	3.91026	3.882	6.57464	5.57671
57085	AGTRAP	angiotensin II receptor associated protein	8.5964	8.60527	7.3716	7.5615
4524	MTHFR	methylenetetrahydrofolate reductase	5.40688	4.97556	4.13051	3.84554
1185	CLCN6	chloride voltage-gated channel 6	4.73449	5.30864	4.44859	4.26155
100379251	NPPA-AS1	NPPA antisense RNA 1	-0.0421253	1.31439	-0.45049	-0.30573
4878	NPPA	natriuretic peptide A	0.654399	0.684395	-0.587865	0.126533
90231	KIAA2013	KIAA2013	4.15497	4.47398	3.9623	4.33157
5351	PLOD1	procollagen-lysine,2-oxoglutarate 5-dioxygenase 1	6.54003	6.43814	6.12017	5.25769
9927	MFN2	mitofusin 2	7.48742	7.63205	7.448	7.40279
60672	MIIP	migration and invasion inhibitory protein	6.21407	6.01105	6.60598	6.65522
943	TNFRSF8	TNF receptor superfamily member 8	6.23282	6.61922	2.08902	2.36584
7133	TNFRSF1B	TNF receptor superfamily member 1B	7.04182	6.80058	5.37768	4.70037
55187	VPS13D	vacuolar protein sorting 13 homolog D	5.68088	5.82363	5.51613	4.86333
9249	DHRS3	dehydrogenase/reductase 3	7.7033	7.73736	-3.89716	-3.89716
7799	PRDM2	PR/SET domain 2	5.38508	5.03623	5.21294	4.50096
79180	EFHD2	EF-hand domain family member D2	4.55501	4.63956	2.73279	3.15943
842	CASP9	caspase 9	5.31764	5.64216	3.67383	3.55161
23341	DNAJC16	DnaJ heat shock protein family (Hsp40) member C16	5.17783	5.41342	4.38116	4.59042
84301	DDI2	DNA damage inducible 1 homolog 2	-3.31325	0.29855	-1.44921	-1.13372
6248	RSC1A1	regulator of solute carriers 1	-0.376487	-0.229744	0.447036	0.421126
23207	PLEKHM2	pleckstrin homology and RUN domain containing M2	4.90381	4.6083	4.11122	4.18235
440567	UQCRHL	ubiquinol-cytochrome c reductase hinge protein like	3.91667	3.98007	4.4747	4.59254
729614	SPEN-AS1	SPEN antisense RNA 1	1.38516	1.46979	1.53206	1.81942
23013	SPEN	spen family transcriptional repressor	5.3606	4.96108	4.5109	4.78415
7709	ZBTB17	zinc finger and BTB domain containing 17	4.92305	5.19813	5.76653	5.40209
128272	ARHGEF19	Rho guanine nucleotide exchange factor 19	2.26964	1.63947	2.78937	0.458698
79363	CPLANE2	ciliogenesis and planar polarity effector complex subunit 2	-0.730048	-0.97968	-0.325066	-0.437576
54455	FBXO42	F-box protein 42	5.40688	5.28906	6.13525	4.96964
26099	SZRD1	SUZ RNA binding domain containing 1	6.67332	6.76683	6.2656	6.29977
55707	NECAP2	NECAP endocytosis associated 2	7.67309	7.58182	6.4779	6.51625
114819	CROCCP3	CROCC pseudogene 3	1.24951	-0.127148	-0.155272	0.0790713
55672	NBPF1	NBPF member 1	-2.31431	-1.51474	1.13362	-0.508311
84809	CROCCP2	CROCC pseudogene 2	2.97007	3.03126	4.15494	3.57746
23400	ATP13A2	ATPase cation transporting 13A2	1.32858	1.84274	2.49835	0.382549
6390	SDHB	succinate dehydrogenase complex iron sulfur subunit B	7.53951	7.50428	7.52863	7.81089
11240	PADI2	peptidyl arginine deiminase 2	5.89247	5.9898	3.91541	3.83129
23569	PADI4	peptidyl arginine deiminase 4	7.31612	7.16363	6.66953	6.91168
55920	RCC2	regulator of chromosome condensation 2	5.80272	5.63488	5.86278	6.14704
55160	ARHGEF10L	Rho guanine nucleotide exchange factor 10 like	-2.89874	-1.27644	1.15531	0.495317
8659	ALDH4A1	aldehyde dehydrogenase 4 family member A1	2.48342	2.50906	5.32483	4.61974
23352	UBR4	ubiquitin protein ligase E3 component n-recognin 4	6.37871	6.51996	6.45349	6.56389
23065	EMC1	ER membrane protein complex subunit 1	7.03484	6.84857	7.41214	7.55066
51154	MRTO4	MRT4 homolog, ribosome maturation factor	5.57339	5.51309	7.39913	7.46527
100506730	LOC100506730	uncharacterized LOC100506730	0.772225	0.101346	0.704082	0.0299949
8574	AKR7A2	aldo-keto reductase family 7 member A2	1.6389	2.60906	2.29844	1.8049
54896	SLC66A1	solute carrier family 66 member 1	4.492	4.52607	3.18693	3.54289
832	CAPZB	capping actin protein of muscle Z-line subunit beta	8.37041	8.34075	7.35676	7.03495
440574	MICOS10	mitochondrial contact site and cristae organizing system subunit 10	7.42414	7.53369	6.64003	6.87654
644068	RPS14P3	ribosomal protein S14 pseudogene 3	-0.0927436	-0.177534	0.299012	0.758955
255104	TMCO4	transmembrane and coiled-coil domains 4	1.82766	1.50216	1.1116	1.21921
23252	OTUD3	OTU deubiquitinase 3	2.14412	2.0864	1.51539	2.26341
391013	PLA2G2C	phospholipase A2 group IIC	0.85468	0.626836	0.481785	0.981779
79594	MUL1	mitochondrial E3 ubiquitin protein ligase 1	6.81435	6.42869	5.94835	5.70829
978	CDA	cytidine deaminase	0.85468	1.07714	4.69986	4.98902
65018	PINK1	PTEN induced kinase 1	0.0998732	-0.229744	-1.00243	0.0299949
100861548	PINK1-AS	PINK1 antisense RNA	2.77919	3.0257	3.27872	2.66002
1650	DDOST	dolichyl-diphosphooligosaccharide--protein glycosyltransferase non-catalytic subunit	9.52299	9.39569	9.40182	9.52144
57576	KIF17	kinesin family member 17	-1.09252	-3.89716	0.0439024	-0.925773
50809	HP1BP3	heterochromatin protein 1 binding protein 3	6.61439	6.58846	7.68964	7.27303
8672	EIF4G3	eukaryotic translation initiation factor 4 gamma 3	6.70655	6.7056	4.20259	5.02391
1889	ECE1	endothelin converting enzyme 1	-3.89716	-3.89716	2.88982	1.32472
84224	NBPF3	NBPF member 3	-0.812489	-2.37464	0.789778	1.47896
249	ALPL	alkaline phosphatase, biomineralization associated	4.86787	4.29616	-3.89716	-3.89716
84196	USP48	ubiquitin specific peptidase 48	4.34286	3.3881	5.13458	3.71578
3339	HSPG2	heparan sulfate proteoglycan 2	-3.31325	-3.89716	1.23894	-1.25013
29092	LINC00339	long intergenic non-protein coding RNA 339	4.54263	4.23968	3.67383	4.04706
998	CDC42	cell division cycle 42	8.365	8.5704	7.55692	7.65828
9923	ZBTB40	zinc finger and BTB domain containing 40	5.85122	5.13502	4.95765	5.10167
712	C1QA	complement C1q A chain	-0.256215	-2.15681	-0.822082	-1.25013
714	C1QC	complement C1q C chain	-1.7297	-2.94373	-3.89716	-2.26233
713	C1QB	complement C1q B chain	-3.89716	-3.89716	-3.89716	-3.89716
2048	EPHB2	EPH receptor B2	0.347769	-3.89716	-3.89716	-3.89716
23028	KDM1A	lysine demethylase 1A	3.89735	4.03918	4.41751	4.74477
7798	LUZP1	leucine zipper protein 1	5.11231	4.8507	5.21294	5.3741
100996511	LINC01355	long intergenic non-protein coding RNA 1355	1.34769	1.58005	2.88334	3.60704
10236	HNRNPR	heterogeneous nuclear ribonucleoprotein R	7.7215	7.68633	8.11325	8.33891
80818	ZNF436	zinc finger protein 436	3.6996	4.3416	3.72911	3.66042
148898	ZNF436-AS1	ZNF436 antisense RNA 1	-0.145203	-1.65049	1.90922	-0.437576
1870	E2F2	E2F transcription factor 2	3.30915	2.80343	3.92175	3.66042
3399	ID3	inhibitor of DNA binding 3	1.40354	0.94208	-3.89716	-3.89716
6135	RPL11	ribosomal protein L11	8.32699	8.42416	8.71553	8.86142
6924	ELOA	elongin A	7.12585	7.22644	6.59263	6.529
100506963	ELOA-AS1	ELOA antisense RNA 1	1.18723	1.29605	1.70379	0.874665
57095	PITHD1	PITH domain containing 1	2.39434	3.04231	3.22845	2.55985
11313	LYPLA2	lysophospholipase 2	7.31612	7.3671	6.45786	6.60007
2582	GALE	UDP-galactose-4-epimerase	5.41143	5.42191	5.9584	6.2437
3155	HMGCL	3-hydroxy-3-methylglutaryl-CoA lyase	7.08801	7.20386	5.5554	5.83513
2517	FUCA1	alpha-L-fucosidase 1	9.1734	8.96071	6.31281	4.86508
1269	CNR2	cannabinoid receptor 2	3.68841	4.07996	5.49502	5.66072
55629	PNRC2	proline rich nuclear receptor coactivator 2	7.69819	7.81411	7.64363	8.06307
10772	SRSF10	serine and arginine rich splicing factor 10	7.64053	7.58513	8.11047	8.27156
90529	STPG1	sperm tail PG-rich repeat containing 1	0.827715	2.1076	2.69627	3.22631
57185	NIPAL3	NIPA like domain containing 3	5.18449	5.34144	6.47413	6.28873
11123	RCAN3	RCAN family member 3	0.269776	0.894094	1.15531	0.495317
100506985	NCMAP-DT	NCMAP divergent transcript	-2.89874	-1.07198	1.98385	1.03249
10250	SRRM1	serine and arginine repetitive matrix 1	7.80682	8.03865	8.21195	8.41957
25932	CLIC4	chloride intracellular channel 4	4.21603	3.64525	6.04736	5.16555
864	RUNX3	RUNX family transcription factor 3	4.96232	5.04861	4.01959	4.39835
25949	SYF2	SYF2 pre-mRNA splicing factor	7.05823	7.06516	6.33079	6.54546
57035	RSRP1	arginine and serine rich protein 1	8.42132	8.19427	7.21809	7.43407
6007	RHD	Rh blood group D antigen	1.60754	1.40278	-2.58364	-0.744059
23585	TMEM50A	transmembrane protein 50A	7.32247	7.3346	6.369	6.80905
55219	MACO1	macoilin 1	5.34523	5.5542	3.19742	3.05904
26119	LDLRAP1	low density lipoprotein receptor adaptor protein 1	0.623375	0.33495	4.05464	2.80563
57134	MAN1C1	mannosidase alpha class 1C member 1	-3.89716	0.183489	-2.58364	-3.89716
57190	SELENON	selenoprotein N	1.26969	1.75143	1.17667	2.18711
56181	MTFR1L	mitochondrial fission regulator 1 like	7.47118	7.56348	6.55284	6.9104
646471	LOC646471	uncharacterized LOC646471	1.99455	2.61647	1.21848	-0.370147
79000	AUNIP	aurora kinase A and ninein interacting protein	3.00057	2.12849	5.34385	4.63623
164091	PAQR7	progestin and adipoQ receptor family member 7	-1.7297	0.370455	-2.58364	0.217014
3925	STMN1	stathmin 1	8.86475	8.87697	10.5026	10.7201
5051	PAFAH2	platelet activating factor acetylhydrolase 2	5.55603	5.45846	3.5442	2.13004
149420	PDIK1L	PDLIM1 interacting kinase 1 like	3.99753	4.33262	5.77619	5.18109
51042	ZNF593	zinc finger protein 593	3.75074	3.78994	6.00991	5.38877
64793	CEP85	centrosomal protein 85	6.01107	6.10296	7.22162	7.13226
83442	SH3BGRL3	SH3 domain binding glutamate rich protein like 3	10.0786	10.0155	9.00701	8.90098
91544	UBXN11	UBX domain protein 11	6.42779	6.11413	6.17561	6.25909
1043	CD52	CD52 molecule	4.93099	4.84124	3.62025	3.57746
79947	DHDDS	dehydrodolichyl diphosphate synthase subunit	5.76413	5.87243	5.38114	5.4331
101928324	DHDDS-AS1	DHDDS antisense RNA 1	-0.730048	0.183489	-0.155272	-0.661122
3151	HMGN2	high mobility group nucleosomal binding domain 2	9.93429	9.92915	10.2097	10.4
6195	RPS6KA1	ribosomal protein S6 kinase A1	9.80504	9.81726	8.35559	8.60993
101928728	LOC101928728	uncharacterized LOC101928728	-3.89716	0.370455	-1.00243	0.63315
8289	ARID1A	AT-rich interaction domain 1A	6.51013	6.56039	5.94446	5.90144
55650	PIGV	phosphatidylinositol glycan anchor biosynthesis class V	4.88432	4.86322	4.77358	4.7314
84243	ZDHHC18	zinc finger DHHC-type palmitoyltransferase 18	4.52804	4.23968	1.93453	1.98307
54707	GPN2	GPN-loop GTPase 2	1.14417	1.69654	4.26626	2.85578
63906	GPATCH3	G-patch domain containing 3	4.71439	4.87562	4.04595	4.46218
10726	NUDC	nuclear distribution C, dynein complex regulator	7.50615	7.46786	8.532	8.81067
6548	SLC9A1	solute carrier family 9 member A1	3.52176	3.45991	2.37438	1.12887
23038	WDTC1	WD and tetratricopeptide repeats 1	1.94522	1.45333	2.03154	1.77543
84065	TMEM222	transmembrane protein 222	5.80531	5.85765	5.49821	5.4331
644961	ACTG1P20	actin gamma 1 pseudogene 20	1.6847	1.56481	1.70379	2.13004
84958	SYTL1	synaptotagmin like 1	0.85468	1.20064	4.88162	4.10152
9064	MAP3K6	mitogen-activated protein kinase kinase kinase 6	-1.89953	-3.89716	-0.45049	0.63315
10163	WASF2	WASP family member 2	6.51647	6.53568	6.85575	6.42428
2268	FGR	FGR proto-oncogene, Src family tyrosine kinase	8.05405	8.09562	6.1084	6.35996
2537	IFI6	interferon alpha inducible protein 6	2.70704	2.21891	2.39276	0.846596
199870	FAM76A	family with sequence similarity 76 member A	3.88759	3.69861	3.12233	3.29543
23673	STX12	syntaxin 12	6.55243	6.36521	4.09448	4.74287
5511	PPP1R8	protein phosphatase 1 regulatory subunit 8	6.03411	6.11217	6.01511	5.9875
9473	THEMIS2	thymocyte selection associated family member 2	9.41603	9.43866	7.10317	6.94722
6118	RPA2	replication protein A2	8.62226	8.61166	8.18469	8.38172
27293	SMPDL3B	sphingomyelin phosphodiesterase acid like 3B	-3.89716	-2.6313	2.01976	1.68321
55113	XKR8	XK related 8	1.18723	1.16064	-1.90768	-1.66922
2140	EYA3	EYA transcriptional coactivator and phosphatase 3	6.03999	6.3718	5.539	5.25102
5724	PTAFR	platelet activating factor receptor	8.3774	8.32486	5.44196	5.26699
22826	DNAJC8	DnaJ heat shock protein family (Hsp40) member C8	8.18282	8.02983	8.01954	8.22173
93974	ATP5IF1	ATP synthase inhibitory factor subunit 1	7.4247	7.59454	7.07571	7.32068
83667	SESN2	sestrin 2	2.06551	2.4522	2.97156	1.38451
54797	MED18	mediator complex subunit 18	5.51964	5.67891	4.70722	4.96638
65979	PHACTR4	phosphatase and actin regulator 4	4.81393	4.8044	5.03865	4.82967
1104	RCC1	regulator of chromosome condensation 1	5.58249	5.5619	7.03132	7.43731
8420	SNHG3	small nucleolar RNA host gene 3	4.71439	4.95232	5.96686	5.71413
6080	SNORA73A	small nucleolar RNA, H/ACA box 73A	-0.730048	-1.9676	0.447036	-1.37676
26768	SNORA73B	small nucleolar RNA, H/ACA box 73B	-2.09206	0.143002	0.259505	0.382549
54952	TRNAU1AP	tRNA selenocysteine 1 associated protein 1	4.3897	4.72947	4.13051	4.20464
85028	SNHG12	small nucleolar RNA host gene 12	2.49203	2.54058	3.16036	3.05291
677838	SNORA61	small nucleolar RNA, H/ACA box 61	-1.1994	0.438947	0.374922	0.531029
115273	RAB42	RAB42, member RAS oncogene family	0.559251	0.739746	0.218885	-2.8596
6883	TAF12	TATA-box binding protein associated factor 12	6.55089	6.53812	5.29949	5.79622
10691	GMEB1	glucocorticoid modulatory element binding protein 1	3.78619	3.7297	3.94684	3.07727
51441	YTHDF2	YTH N6-methyladenosine RNA binding protein F2	6.1931	6.02295	7.64219	6.60584
2035	EPB41	erythrocyte membrane protein band 4.1	5.1151	4.99132	5.75059	5.17122
6429	SRSF4	serine and arginine rich splicing factor 4	4.36178	4.86943	4.82184	4.61351
51102	MECR	mitochondrial trans-2-enoyl-CoA reductase	4.08837	4.08798	5.34621	5.58735
10076	PTPRU	protein tyrosine phosphatase receptor type U	0.559251	-3.89716	-3.89716	-3.89716
100129196	MATN1-AS1	MATN1 antisense RNA 1	-0.256215	-0.97968	0.0439024	-1.66922
7805	LAPTM5	lysosomal protein transmembrane 5	11.0953	11.0833	9.49088	9.69196
9672	SDC3	syndecan 3	1.4573	0.535948	-1.32389	-3.89716
9698	PUM1	pumilio RNA binding family member 1	7.99032	7.89214	7.33703	7.28517
9410	SNRNP40	small nuclear ribonucleoprotein U5 subunit 40	6.86455	6.76392	7.51638	7.66382
51538	ZCCHC17	zinc finger CCHC-type containing 17	6.04951	6.07499	6.15018	6.42665
347735	SERINC2	serine incorporator 2	0.85468	0.0584508	0.134045	-2.03644
553115	PEF1	penta-EF-hand domain containing 1	6.43786	6.45736	6.45075	6.67481
8073	PTP4A2	protein tyrosine phosphatase 4A2	7.91105	7.91355	6.90818	7.09248
10657	KHDRBS1	KH RNA binding domain containing, signal transduction associated 1	4.71255	4.55529	4.77533	4.85631
55116	TMEM39B	transmembrane protein 39B	3.23412	3.30797	2.91547	3.07122
23633	KPNA6	karyopherin subunit alpha 6	7.42947	7.07931	6.64435	6.86478
200081	TXLNA	taxilin alpha	8.38001	8.57623	8.21712	8.33702
79140	CCDC28B	coiled-coil domain containing 28B	-0.0927436	-0.398767	-0.661792	-0.832057
56063	TMEM234	transmembrane protein 234	3.43954	3.75343	2.85048	2.89057
55721	IQCC	IQ motif containing C	0.0540759	1.97549	2.46401	3.20436
149069	DCDC2B	doublecortin domain containing 2B	0.187324	-0.229744	-2.90416	-2.26233
8668	EIF3I	eukaryotic translation initiation factor 3 subunit I	8.32247	8.34313	8.50902	8.7275
3065	HDAC1	histone deacetylase 1	8.42554	8.48287	8.29199	8.3037
65108	MARCKSL1	MARCKS like 1	4.17383	4.1983	1.15531	-1.026
55108	BSDC1	BSD domain containing 1	6.64029	6.48495	5.91059	5.85376
339487	ZBTB8OS	zinc finger and BTB domain containing 8 opposite strand	5.23539	4.93018	4.64534	4.43652
5928	RBBP4	RB binding protein 4, chromatin remodeling factor	7.84955	7.82154	8.8148	8.88446
8565	YARS1	tyrosyl-tRNA synthetase 1	7.29166	7.50752	7.83174	8.07294
64766	S100PBP	S100P binding protein	5.1765	5.29716	5.62409	5.75811
127544	RNF19B	ring finger protein 19B	1.69965	2.70257	-0.587865	1.46056
204	AK2	adenylate kinase 2	8.70458	8.71853	9.52668	9.7595
55223	TRIM62	tripartite motif containing 62	1.34769	-1.17059	-2.90416	-0.744059
149076	ZNF362	zinc finger protein 362	2.72906	2.83555	1.02	1.42303
1912	PHC2	polyhomeotic homolog 2	5.14817	5.43873	2.62033	2.91104
7579	ZSCAN20	zinc finger and SCAN domain containing 20	2.89412	2.21891	1.33709	1.98307
113444	SMIM12	small integral membrane protein 12	6.66716	6.46917	6.54875	6.29912
100506144	TMEM35B	transmembrane protein 35B	6.24752	6.37289	4.7858	4.93006
9204	ZMYM6	zinc finger MYM-type containing 6	6.0912	6.5244	5.65677	5.47266
79830	ZMYM1	zinc finger MYM-type containing 1	3.14955	4.16835	3.85373	3.54726
6421	SFPQ	splicing factor proline and glutamine rich	5.55501	5.95441	6.2512	6.19444
9202	ZMYM4	zinc finger MYM-type containing 4	6.43618	6.30284	6.56099	6.63792
79932	KIAA0319L	KIAA0319 like	7.38363	7.45112	5.97603	6.38396
23154	NCDN	neurochondrin	4.34524	4.23968	4.67755	4.80436
339488	TFAP2E	transcription factor AP-2 epsilon	-1.57776	-0.66018	0.299012	-0.508311
5690	PSMB2	proteasome 20S subunit beta 2	7.81928	7.83093	8.04934	8.21865
127703	C1orf216	chromosome 1 open reading frame 216	2.70704	2.46047	4.31284	3.35642
63967	CLSPN	claspin	4.21082	4.10389	5.90259	6.19792
192670	AGO4	argonaute RISC component 4	5.00807	5.44915	3.41531	2.65193
26523	AGO1	argonaute RISC component 1	6.70655	6.74333	4.2284	4.0866
192669	AGO3	argonaute RISC catalytic component 3	6.66192	6.99047	4.74526	3.37127
54936	ADPRS	ADP-ribosylserine hydrolase	2.43956	2.33129	4.66815	3.18768
27095	TRAPPC3	trafficking protein particle complex subunit 3	6.98308	6.88739	6.80905	6.57356
55700	MAP7D1	MAP7 domain containing 1	3.01856	3.33966	2.27881	1.90356
9967	THRAP3	thyroid hormone receptor associated protein 3	8.04347	7.95232	7.82942	8.19484
79729	SH3D21	SH3 domain containing 21	3.43509	3.50852	-0.739712	-3.89716
83931	STK40	serine/threonine kinase 40	4.32369	4.27992	2.94067	2.94453
84967	LSM10	LSM10, U7 small nuclear RNA associated	6.83481	6.64256	5.7823	5.84048
64960	MRPS15	mitochondrial ribosomal protein S15	6.17449	6.33633	7.25779	7.05157
1441	CSF3R	colony stimulating factor 3 receptor	11.4952	11.4866	8.57952	8.56151
728431	ZC3H12A-DT	ZC3H12A divergent transcript	-2.57713	-0.283914	-3.89716	0.788764
80149	ZC3H12A	zinc finger CCCH-type containing 12A	4.74534	4.60458	4.56051	4.33157
64769	MEAF6	MYST/Esa1 associated factor 6	6.50801	6.55075	6.58666	6.70883
79753	SNIP1	Smad nuclear interacting protein 1	3.00659	2.51701	3.46392	2.56846
29889	GNL2	G protein nucleolar 2	7.38595	7.38267	7.72089	8.01501
54955	C1orf109	chromosome 1 open reading frame 109	4.95611	4.66837	5.22453	5.60736
55143	CDCA8	cell division cycle associated 8	5.68182	5.8332	6.93743	6.83741
149175	MANEAL	mannosidase endo-alpha like	-0.507706	-2.37464	-1.00243	-3.89716
79693	YRDC	yrdC N6-threonylcarbamoyltransferase domain containing	2.24947	1.91666	1.02	1.81942
127687	C1orf122	chromosome 1 open reading frame 122	2.05392	2.12849	2.54839	1.47896
4520	MTF1	metal regulatory transcription factor 1	6.92781	7.13939	4.53592	4.98581
3633	INPP5B	inositol polyphosphate-5-phosphatase B	6.81091	6.76725	5.939	5.95418
10946	SF3A3	splicing factor 3a subunit 3	7.74421	7.73311	8.47129	8.53729
2275	FHL3	four and a half LIM domains 3	3.44399	3.32164	2.83039	3.06514
51118	UTP11	UTP11 small subunit processome component	6.66287	6.49554	6.97869	7.00867
64121	RRAGC	Ras related GTP binding C	3.4963	3.46402	2.84381	2.95113
79647	AKIRIN1	akirin 1	4.24943	4.57064	3.36501	3.58172
4725	NDUFS5	NADH:ubiquinone oxidoreductase subunit S5	7.51515	7.54781	7.65414	7.93625
23499	MACF1	microtubule actin crosslinking factor 1	7.76479	7.82974	6.69706	6.39491
353500	BMP8A	bone morphogenetic protein 8a	2.8208	2.78382	2.88334	2.29491
728448	PPIEL	peptidylprolyl isomerase E like pseudogene	3.64659	3.43916	2.79629	2.80563
8761	PABPC4	poly(A) binding protein cytoplasmic 4	4.75073	3.98866	4.70354	4.76741
10450	PPIE	peptidylprolyl isomerase E	6.72264	6.67353	7.15959	7.27171
54802	TRIT1	tRNA isopentenyltransferase 1	4.63496	4.33487	4.87999	5.14409
4610	MYCL	MYCL proto-oncogene, bHLH transcription factor	0.38524	1.14021	-1.32389	-1.37676
84879	MFSD2A	MFSD2 lysolipid transporter A, lysophospholipid	0.827715	1.85533	5.24237	4.5734
10487	CAP1	cyclase associated actin cytoskeleton regulatory protein 1	10.7248	10.8464	9.22057	9.36126
5538	PPT1	palmitoyl-protein thioesterase 1	10.2232	10.1822	9.56282	9.76144
6018	RLF	RLF zinc finger	5.0912	5.35591	4.83702	5.07167
10269	ZMPSTE24	zinc metallopeptidase STE24	7.23795	7.3889	7.29643	7.42698
1298	COL9A2	collagen type IX alpha 2 chain	3.69215	2.87316	3.48548	3.0833
64744	SMAP2	small ArfGAP2	6.05169	5.89088	5.93116	4.5734
65243	ZFP69B	ZFP69 zinc finger protein B	0.907143	-0.127148	0.761775	-0.582694
339559	ZFP69	ZFP69 zinc finger protein	0.772225	-1.51474	0.374922	0.929216
64789	EXO5	exonuclease 5	3.25957	3.30338	3.7435	4.30087
127396	ZNF684	zinc finger protein 684	1.75795	1.75143	2.84381	3.0833
100130557	NFYC-AS1	NFYC antisense RNA 1	-3.31325	-2.6313	-0.00337294	0.981779
4802	NFYC	nuclear transcription factor Y subunit gamma	7.22574	7.10358	6.25372	6.81585
1503	CTPS1	CTP synthase 1	5.76679	5.7182	7.56732	7.48048
100507178	SLFNL1-AS1	SLFNL1 antisense RNA 1	0.526087	-1.17059	-0.909441	-0.244066
200172	SLFNL1	schlafen like 1	-0.256215	0.405108	1.17667	-3.89716
22955	SCMH1	Scm polycomb group protein homolog 1	3.84788	3.07496	5.02693	5.12815
59269	HIVEP3	HIVEP zinc finger 3	5.4306	5.4006	-3.31686	-0.437576
22887	FOXJ3	forkhead box J3	4.1898	4.13002	5.40057	3.91138
84217	ZMYND12	zinc finger MYND-type containing 12	1.91991	1.48607	-0.909441	0.955737
79717	PPCS	phosphopantothenoylcysteine synthetase	6.61242	6.51501	6.29704	6.1304
728621	CCDC30	coiled-coil domain containing 30	0.229139	1.16064	0.218885	-0.661122
10465	PPIH	peptidylprolyl isomerase H	5.44287	5.45949	6.40396	6.69512
4904	YBX1	Y-box binding protein 1	6.68276	6.8022	6.76167	7.09695
64175	P3H1	prolyl 3-hydroxylase 1	2.99452	4.1144	2.52359	3.05291
79078	C1orf50	chromosome 1 open reading frame 50	3.81737	3.61227	4.20259	3.51195
374969	SVBP	small vasohibin binding protein	3.15498	2.84819	2.9091	2.4522
114625	ERMAP	erythroblast membrane associated protein (Scianna blood group)	4.15768	3.57471	1.51539	3.06514
51058	ZNF691	zinc finger protein 691	4.22639	4.38781	3.91858	4.31886
6513	SLC2A1	solute carrier family 2 member 1	3.75074	3.50453	5.67096	4.808
10969	EBNA1BP2	EBNA1 binding protein 2	6.36177	6.39569	7.81011	8.08162
991	CDC20	cell division cycle 20	6.06618	5.79697	7.98001	7.83386
64834	ELOVL1	ELOVL fatty acid elongase 1	7.20329	7.32672	7.22194	7.21795
112950	MED8	mediator complex subunit 8	6.91145	6.77886	6.24552	5.95171
23334	SZT2	SZT2 subunit of KICSTOR complex	4.73268	4.05563	4.50458	3.87015
9682	KDM4A	lysine demethylase 4A	5.31643	5.37023	4.71088	5.74867
100132774	KDM4A-AS1	KDM4A antisense RNA 1	0.38524	0.0142413	2.25892	2.35592
6487	ST3GAL3	ST3 beta-galactoside alpha-2,3-sialyltransferase 3	-0.652064	0.29855	1.94702	1.60159
9670	IPO13	importin 13	4.45283	4.7209	5.49396	5.62812
1802	DPH2	diphthamide biosynthesis 2	6.06835	5.99621	7.13251	7.2309
533	ATP6V0B	ATPase H+ transporting V0 subunit b	8.98232	8.97655	8.849	8.70618
8704	B4GALT2	beta-1,4-galactosyltransferase 2	-1.89953	-3.34308	1.77557	0.697424
6536	SLC6A9	solute carrier family 6 member 9	-3.89716	-3.89716	0.481785	-2.26233
55929	DMAP1	DNA methyltransferase 1 associated protein 1	5.22768	5.11422	4.84037	5.14265
79033	ERI3	ERI1 exoribonuclease family member 3	4.96387	4.90467	5.95918	5.9987
55182	RNF220	ring finger protein 220	3.61539	3.76348	2.83712	2.91104
79639	TMEM53	transmembrane protein 53	4.8462	4.82214	3.08891	3.32116
339541	ARMH1	armadillo like helical domain containing 1	3.82761	3.33966	5.77531	5.75056
11004	KIF2C	kinesin family member 2C	5.45393	5.57527	7.23696	7.19343
6202	RPS8	ribosomal protein S8	9.11692	9.11176	9.47688	9.74109
1263	PLK3	polo like kinase 3	2.12209	0.472011	-1.20859	-2.26233
8643	PTCH2	patched 2	0.347769	0.818983	-2.58364	-2.53027
8891	EIF2B3	eukaryotic translation initiation factor 2B subunit gamma	5.21862	5.33134	5.95995	6.08608
79654	HECTD3	HECT domain E3 ubiquitin protein ligase 3	2.86126	3.33966	3.4198	2.6108
7389	UROD	uroporphyrinogen decarboxylase	7.16677	7.41571	7.48166	7.44435
84842	HPDL	4-hydroxyphenylpyruvate dioxygenase like	-2.89874	-1.17059	4.45297	2.4522
4595	MUTYH	mutY DNA glycosylase	4.23411	4.7036	4.94369	4.14539
114034	TOE1	target of EGR1, exonuclease	4.78443	4.56299	5.19473	5.45069
10420	TESK2	testis associated actin remodelling kinase 2	2.77919	3.43497	2.49835	2.85578
126661	CCDC163	CCDC163 homolog	1.57548	1.33251	2.3178	1.6348
25974	MMACHC	metabolism of cobalamin associated C	2.26964	0.965487	2.94067	3.57746
5052	PRDX1	peroxiredoxin 1	7.13585	7.24419	8.13712	8.35005
10327	AKR1A1	aldo-keto reductase family 1 member A1	7.78442	7.81007	7.17361	7.11214
4678	NASP	nuclear autoantigenic sperm protein	6.66049	6.51501	8.14222	8.22684
60313	GPBP1L1	GC-rich promoter binding protein 1 like 1	8.15902	8.0281	7.72043	7.85449
728963	RPS15AP10	ribosomal protein S15a pseudogene 10	0.957765	1.38553	0.374922	1.00736
51249	TMEM69	transmembrane protein 69	6.09403	6.23704	6.16228	6.26838
3652	IPP	intracisternal A particle-promoted polypeptide	2.50059	2.09704	0.374922	-1.37676
23139	MAST2	microtubule associated serine/threonine kinase 2	2.45727	2.79692	3.0719	2.03374
8503	PIK3R3	phosphoinositide-3-kinase regulatory subunit 3	5.74444	5.66021	3.60851	4.60516
55624	POMGNT1	protein O-linked mannose N-acetylglucosaminyltransferase 1 (beta 1,2-)	2.4035	2.77059	3.60851	2.25275
8438	RAD54L	RAD54 like	3.67712	3.63069	6.05676	6.101
10489	LRRC41	leucine rich repeat containing 41	6.81821	6.73569	7.28233	6.9571
7388	UQCRH	ubiquinol-cytochrome c reductase hinge protein	7.58122	7.76243	8.04336	8.30031
387338	NSUN4	NOP2/Sun RNA methyltransferase 4	5.47254	5.52002	5.82521	5.51117
2166	FAAH	fatty acid amide hydrolase	3.0997	3.64162	-0.00337294	0.599907
100507423	MKNK1-AS1	MKNK1 antisense RNA 1	0.421762	0.101346	-3.89716	-0.0208099
8569	MKNK1	MAPK interacting serine/threonine kinase 1	8.30577	8.0631	5.89214	6.36924
148932	MOB3C	MOB kinase activator 3C	5.29444	4.80115	3.61635	3.52971
64756	ATPAF1	ATP synthase mitochondrial F1 complex assembly factor 1	1.18723	2.70257	1.77557	1.46056
9813	EFCAB14	EF-hand calcium binding domain 14	5.34166	5.47384	5.42197	4.84394
6491	STIL	STIL centriolar assembly protein	4.48123	4.09331	5.69984	5.5134
51727	CMPK1	cytidine/uridine monophosphate kinase 1	5.36998	5.35701	6.27306	6.01219
84793	FOXD2-AS1	FOXD2 adjacent opposite strand RNA 1	-3.31325	-2.94373	0.374922	-0.661122
11124	FAF1	Fas associated factor 1	3.00057	2.92781	3.47258	3.32116
1031	CDKN2C	cyclin dependent kinase inhibitor 2C	4.64658	4.69662	2.51522	3.0893
26994	RNF11	ring finger protein 11	2.98845	3.30338	1.49852	2.2312
2060	EPS15	epidermal growth factor receptor pathway substrate 15	6.58752	6.50006	6.10074	6.37355
114883	OSBPL9	oxysterol binding protein like 9	6.57642	6.71642	7.14984	7.24642
4898	NRDC	nardilysin convertase	8.54093	8.54683	8.08809	8.33623
51060	TXNDC12	thioredoxin domain containing 12	8.05877	8.07172	7.9802	8.16052
91408	BTF3L4	basic transcription factor 3 like 4	7.40858	7.52977	7.09337	7.34909
200014	CC2D1B	coiled-coil and C2 domain containing 1B	4.84788	4.67371	4.46822	3.90459
4998	ORC1	origin recognition complex subunit 1	4.05679	4.08531	6.03059	6.53835
84950	PRPF38A	pre-mRNA processing factor 38A	7.11822	7.26143	7.23569	7.516
23318	TUT4	terminal uridylyl transferase 4	5.85957	5.69125	5.49821	5.25636
65260	COA7	cytochrome c oxidase assembly factor 7	5.27461	5.38006	5.91933	5.82258
79699	ZYG11B	zyg-11 family member B, cell cycle regulator	3.90704	4.38781	2.41989	2.34593
55268	ECHDC2	enoyl-CoA hydratase domain containing 2	3.19246	3.05872	3.2688	3.22085
6342	SCP2	sterol carrier protein 2	7.87075	7.73991	7.43781	7.50397
1376	CPT2	carnitine palmitoyltransferase 2	2.79319	3.04231	3.31771	2.76122
54987	CZIB	CXXC motif containing zinc binding protein	5.93099	5.85608	5.45841	5.69359
4116	MAGOH	mago homolog, exon junction complex subunit	4.98843	5.22989	5.17628	5.61153
100507564	MAGOH-DT	MAGOH divergent transcript	1.07706	-0.283914	-2.90416	-3.89716
7804	LRP8	LDL receptor related protein 8	1.36654	0.918286	4.14684	3.806
55706	NDC1	NDC1 transmembrane nucleoporin	5.81907	5.67626	7.39885	7.5615
54432	YIPF1	Yip1 domain family member 1	6.21147	6.31142	4.54827	4.47599
51668	IFT25	intraflagellar transport 25	5.1765	5.41023	5.42644	5.61466
115353	LRRC42	leucine rich repeat containing 42	3.43954	2.81637	3.99575	3.33637
9528	TMEM59	transmembrane protein 59	9.32126	9.34883	8.32377	8.61371
127428	TCEANC2	transcription elongation factor A N-terminal and central domain containing 2	5.18979	4.51024	3.98972	5.0595
606495	CYB5RL	cytochrome b5 reductase like	2.98235	3.20847	4.3949	3.85614
51253	MRPL37	mitochondrial ribosomal protein L37	5.51753	5.37242	7.78033	7.41508
23648	SSBP3	single stranded DNA binding protein 3	2.43063	2.24784	2.2689	2.13004
26027	ACOT11	acyl-CoA thioesterase 11	3.97313	3.92442	3.99575	3.36139
7268	TTC4	tetratricopeptide repeat domain 4	0.772225	1.20064	1.35595	1.61829
25973	PARS2	prolyl-tRNA synthetase 2, mitochondrial	3.51332	3.12259	4.11122	3.92822
1718	DHCR24	24-dehydrocholesterol reductase	5.01705	4.94055	8.98153	7.65803
23358	USP24	ubiquitin specific peptidase 24	5.18582	5.55998	5.13185	4.93173
8613	PLPP3	phospholipid phosphatase 3	-0.57808	-3.34308	-3.89716	-3.89716
1600	DAB1	DAB adaptor protein 1	1.05397	0.472011	-3.89716	-3.89716
115209	OMA1	OMA1 zinc metallopeptidase	5.74083	5.7	5.78752	5.90314
114803	MYSM1	Myb like, SWIRM and MPN domains 1	5.71163	5.75308	5.87017	6.08533
3725	JUN	Jun proto-oncogene, AP-1 transcription factor subunit	0.559251	0.566885	-0.661792	-2.53027
55277	FGGY	FGGY carbohydrate kinase domain containing	4.00658	3.68809	2.29844	2.73083
4774	NFIA	nuclear factor I A	1.52601	0.0584508	-1.00243	1.5676
83941	TM2D1	TM2 domain containing 1	5.99979	5.99194	5.27493	5.24699
10207	PATJ	PATJ crumbs cell polarity complex component	-3.89716	-2.6313	-3.89716	-3.89716
7398	USP1	ubiquitin specific peptidase 1	5.52804	5.34032	7.36318	7.09844
85440	DOCK7	dedicator of cytokinesis 7	1.38516	1.80432	2.73999	3.53851
84938	ATG4C	autophagy related 4C cysteine peptidase	6.37172	6.63528	5.42867	5.68272
29929	ALG6	ALG6 alpha-1,3-glucosyltransferase	4.74354	5.12336	4.80479	5.1853
23421	ITGB3BP	integrin subunit beta 3 binding protein	3.58753	3.10161	4.6124	5.17687
84455	EFCAB7	EF-hand calcium binding domain 7	-0.652064	1.29605	2.97156	3.03437
5236	PGM1	phosphoglucomutase 1	4.22122	4.45343	6.57514	6.58528
55225	RAVER2	ribonucleoprotein, PTB binding 2	0.421762	1.27746	3.6319	2.65193
3716	JAK1	Janus kinase 1	5.73358	5.63579	4.13324	4.25623
105378775	NA	NA	0.714514	0.655903	-0.909441	-3.28705
205	AK4	adenylate kinase 4	0.0540759	-1.07198	5.32244	4.84926
54741	LEPROT	leptin receptor overlapping transcript	6.82972	6.84108	4.94836	5.37041
3953	LEPR	leptin receptor	-0.440605	2.66732	-3.89716	0.531029
5142	PDE4B	phosphodiesterase 4B	5.46381	5.41661	4.4833	4.9582
57708	MIER1	MIER1 transcriptional regulator	6.92065	6.95838	6.68593	7.02989
23169	SLC35D1	solute carrier family 35 member D1	2.94519	4.14034	5.00918	4.80618
26135	SERBP1	SERPINE1 mRNA binding protein 1	8.14629	8.20307	9.29237	9.541
1647	GADD45A	growth arrest and DNA damage inducible alpha	1.00667	1.41983	3.19742	2.35592
55635	DEPDC1	DEP domain containing 1	2.82763	3.64887	5.34267	5.17968
57554	LRRC7	leucine rich repeat containing 7	2.37584	0.94208	0.299012	1.00736
55631	LRRC40	leucine rich repeat containing 40	4.6996	4.92422	5.12911	5.22808
9295	SRSF11	serine and arginine rich splicing factor 11	7.07803	7.00748	8.00113	7.48304
81573	ANKRD13C	ankyrin repeat domain 13C	5.23667	5.58286	4.94991	4.71209
11147	HHLA3	HERV-H LTR-associating 3	2.08841	1.61007	0.411429	-0.437576
1491	CTH	cystathionine gamma-lyase	0.229139	-3.89716	3.30321	3.27451
100132618	ZRANB2-AS1	ZRANB2 antisense RNA 1	0.800237	0.370455	0.0439024	0.63315
9406	ZRANB2	zinc finger RANBP2-type containing 2	7.66096	7.64592	7.81906	8.13717
406962	MIR186	microRNA 186	-0.0927436	-0.590254	-1.00243	0.260212
100852410	ZRANB2-DT	ZRANB2 divergent transcript	0.526087	0.0584508	-0.822082	-1.026
127255	LRRIQ3	leucine rich repeats and IQ motif containing 3	-3.31325	0.0142413	1.65895	-0.184931
8790	FPGT	fucose-1-phosphate guanylyltransferase	5.76324	6.13815	4.71454	4.43416
1429	CRYZ	crystallin zeta	4.00958	3.44749	4.76831	4.89964
127253	TYW3	tRNA-yW synthesizing protein 3 homolog	5.19508	5.41342	5.54106	5.77217
34	ACADM	acyl-CoA dehydrogenase medium chain	6.37871	6.59785	6.87344	7.07141
1744	DLSTP1	dihydrolipoamide S-succinyltransferase pseudogene 1	-0.507706	0.405108	-0.325066	-3.28705
5876	RABGGTB	Rab geranylgeranyltransferase subunit beta	5.52699	5.44915	5.09304	4.88247
692085	SNORD45C	small nucleolar RNA, C/D box 45C	-0.730048	0.597172	-0.661792	-0.925773
26805	SNORD45A	small nucleolar RNA, C/D box 45A	0.492143	-0.0313659	-0.587865	-2.8596
10026	PIGK	phosphatidylinositol glycan anchor biosynthesis class K	6.58852	6.61922	6.65819	6.92516
26289	AK5	adenylate kinase 5	0.269776	-0.229744	-1.32389	-2.53027
26009	ZZZ3	zinc finger ZZ-type containing 3	5.24434	5.0971	6.08104	5.14841
23032	USP33	ubiquitin specific peptidase 33	6.6738	6.87044	6.78142	6.57783
374986	MIGA1	mitoguardin 1	4.72356	4.64501	3.89299	3.98404
91624	NEXN	nexilin F-actin binding protein	3.16039	2.88549	3.4552	3.14221
8880	FUBP1	far upstream element binding protein 1	6.23603	5.95952	6.31039	6.6961
11080	DNAJB4	DnaJ heat shock protein family (Hsp40) member B4	4.17917	4.16077	3.03143	2.26341
5567	PRKACB	protein kinase cAMP-activated catalytic subunit beta	5.92861	5.79206	5.51298	5.95911
148418	SAMD13	sterile alpha motif domain containing 13	-2.31431	-1.17059	0.674346	-0.30573
80135	RPF1	ribosome production factor 1 homolog	5.8276	5.9733	5.96226	6.01613
2787	GNG5	G protein subunit gamma 5	6.62618	6.59551	7.13524	6.72963
100505741	SPATA1	spermatogenesis associated 1	2.55092	3.10161	1.54855	0.697424
1486	CTBS	chitobiase	3.64659	3.48442	4.40625	2.18711
117178	SSX2IP	SSX family member 2 interacting protein	2.33812	1.76484	5.44086	4.20187
255231	MCOLN2	mucolipin TRP cation channel 2	-3.89716	-3.89716	-3.89716	-3.89716
148423	C1orf52	chromosome 1 open reading frame 52	5.31521	5.36694	4.57466	4.94503
8915	BCL10	BCL10 immune signaling adaptor	4.8327	5.11422	4.58669	4.35667
54680	ZNHIT6	zinc finger HIT-type containing 6	4.83946	5.14786	5.37653	5.42956
255631	COL24A1	collagen type XXIV alpha 1 chain	-1.7297	-3.89716	-1.73815	1.68321
57489	ODF2L	outer dense fiber of sperm tails 2 like	3.13312	2.47685	3.36035	3.58597
51100	SH3GLB1	SH3 domain containing GRB2 like, endophilin B1	4.85957	4.58582	5.13867	4.47369
9403	SELENOF	selenoprotein F	8.05696	8.25964	7.60844	7.97222
9653	HS2ST1	heparan sulfate 2-O-sulfotransferase 1	4.23154	4.24208	5.00918	5.14697
8543	LMO4	LIM domain only 4	3.64272	3.51647	4.41976	3.85614
5586	PKN2	protein kinase N2	5.72082	5.22505	5.51613	4.81707
2959	GTF2B	general transcription factor IIB	6.16442	6.00117	5.51822	5.53445
56267	KYAT3	kynurenine aminotransferase 3	5.82419	5.47995	5.22325	5.4331
494115	RBMXL1	RBMX like 1	5.12482	5.52987	5.63474	5.27885
2635	GBP3	guanylate binding protein 3	3.95144	3.95982	1.21848	2.02124
2634	GBP2	guanylate binding protein 2	4.17383	3.27087	-0.209679	-3.89716
115361	GBP4	guanylate binding protein 4	2.6075	1.51808	-3.31686	-3.89716
23507	LRRC8B	leucine rich repeat containing 8 VRAC subunit B	0.827715	1.58005	3.03728	3.34141
84230	LRRC8C	leucine rich repeat containing 8 VRAC subunit C	2.6075	2.66732	3.84708	3.17079
55144	LRRC8D	leucine rich repeat containing 8 VRAC subunit D	5.50588	4.99275	5.67284	5.17263
492303	GEMIN8P4	gem nuclear organelle associated protein 8 pseudogene 4	-1.57776	-0.459815	-0.739712	1.08149
284695	ZNF326	zinc finger protein 326	4.03633	3.64162	4.66437	4.59254
84146	ZNF644	zinc finger protein 644	6.05315	5.97834	6.39885	6.64099
8317	CDC7	cell division cycle 7	3.76147	2.96312	6.27306	5.87996
7049	TGFBR3	transforming growth factor beta receptor 3	1.07706	-0.0313659	-0.0522501	-1.37676
23285	NA	NA	1.26969	-2.6313	0.218885	-0.0208099
11146	GLMN	glomulin, FKBP associated protein	4.51964	4.66122	5.70812	5.81354
79871	RPAP2	RNA polymerase II associated protein 2	5.64657	5.78221	6.24805	6.25776
2672	GFI1	growth factor independent 1 transcriptional repressor	5.26961	4.95085	5.08176	5.38268
7813	EVI5	ecotropic viral integration site 5	3.40348	3.70558	4.29097	3.07727
6125	RPL5	ribosomal protein L5	9.45262	9.50269	10.2133	10.4093
388650	DIPK1A	divergent protein kinase domain 1A	1.52601	2.93968	0.817249	-0.0734692
22823	MTF2	metal response element binding transcription factor 2	6.71024	6.57473	6.66718	6.69019
50999	TMED5	transmembrane p24 trafficking protein 5	7.65929	7.48795	6.86071	6.90489
343099	CCDC18	coiled-coil domain containing 18	5.1805	4.55722	5.07467	5.301
100131564	CCDC18-AS1	CCDC18 antisense RNA 1	5.37929	5.68245	3.36966	3.98726
1810	DR1	down-regulator of transcription 1	3.20299	3.5823	5.10145	3.83843
54874	FNBP1L	formin binding protein 1 like	1.34769	-0.0784621	0.299012	-1.5156
30836	DNTTIP2	deoxynucleotidyltransferase terminal interacting protein 2	7.3321	7.3071	7.43337	7.78385
2730	GCLM	glutamate-cysteine ligase modifier subunit	2.25959	1.88017	2.19752	2.36584
5825	ABCD3	ATP binding cassette subfamily D member 3	3.77212	3.81271	5.36145	4.63418
2152	F3	coagulation factor III, tissue factor	2.43956	2.50906	0.922181	0.758955
101928079	SLC44A3-AS1	SLC44A3 antisense RNA 1	0.269776	1.18078	-3.89716	-3.89716
126969	SLC44A3	solute carrier family 44 member 3	0.0998732	0.597172	-3.89716	-3.89716
199857	ALG14	ALG14 UDP-N-acetylglucosaminyltransferase subunit	3.01259	3.06957	2.55656	3.55595
100527978	TLCD4-RWDD3	TLCD4-RWDD3 readthrough	0.144261	0.793051	-0.209679	-0.244066
25950	RWDD3	RWD domain containing 3	4.04806	4.11178	3.1496	3.25862
58155	PTBP2	polypyrimidine tract binding protein 2	4.17383	3.99436	4.13051	4.59886
1806	DPYD	dihydropyrimidine dehydrogenase	3.19773	3.65968	2.41989	2.47071
391059	FRRS1	ferric chelate reductase 1	1.4573	0.918286	1.39293	0.421126
178	AGL	amylo-alpha-1, 6-glucosidase, 4-alpha-glucanotransferase	3.69588	4.47398	5.03427	4.26421
23443	SLC35A3	solute carrier family 35 member A3	2.59156	2.57902	3.72186	2.48898
64645	MFSD14A	major facilitator superfamily domain containing 14A	6.94673	6.70993	7.28417	6.80905
163786	SASS6	SAS-6 centriolar assembly protein	3.54678	3.37505	5.32244	4.93839
54482	TRMT13	tRNA methyltransferase 13 homolog	3.93258	4.0281	4.42423	4.63007
127495	LRRC39	leucine rich repeat containing 39	0.187324	-0.0784621	-0.822082	-0.370147
1629	DBT	dihydrolipoamide branched chain transacylase E2	4.96542	4.35938	4.34151	4.78785
100506007	RTCA-AS1	RTCA antisense RNA 1	1.97009	1.81724	0.218885	0.495317
8634	RTCA	RNA 3'-terminal phosphate cyclase	5.97926	5.83082	5.54106	5.54103
8556	CDC14A	cell division cycle 14A	5.31035	5.28326	3.66252	2.70761
7412	VCAM1	vascular cell adhesion molecule 1	0.3093	-3.89716	-3.89716	-3.89716
2135	EXTL2	exostosin like glycosyltransferase 2	4.02153	4.43887	5.1829	5.14984
148867	SLC30A7	solute carrier family 30 member 7	7.42807	7.58016	7.07429	6.92516
51611	DPH5	diphthamide biosynthesis 5	3.93258	3.88507	4.30801	4.59676
102606465	DPH5-DT	DPH5 divergent transcript	1.07706	1.1195	1.49852	0.458698
1901	S1PR1	sphingosine-1-phosphate receptor 1	2.66956	2.50108	-0.209679	-1.13372
55599	RNPC3	RNA binding region (RNP1, RRM) containing 3	5.1039	5.48097	4.60059	4.52773
280	AMY2B	amylase alpha 2B	3.7579	3.72628	2.01976	2.08269
648740	ACTG1P4	actin gamma 1 pseudogene 4	0.269776	-0.459815	-2.90416	-0.244066
55170	PRMT6	protein arginine methyltransferase 6	4.71807	4.29616	6.19733	5.63736
10451	VAV3	vav guanine nucleotide exchange factor 3	2.90706	2.90982	2.3836	3.52529
29957	SLC25A24	solute carrier family 25 member 24	1.80018	2.66016	2.93441	3.02187
284611	EEIG2	EEIG family member 2	1.4396	1.80432	1.37456	0.902198
113802	HENMT1	HEN methyltransferase 1	5.1331	5.65121	4.88162	5.30616
55119	PRPF38B	pre-mRNA processing factor 38B	5.91186	5.96534	6.00767	5.89374
6814	STXBP3	syntaxin binding protein 3	6.74669	6.9602	5.90979	5.95829
29899	GPSM2	G protein signaling modulator 2	2.53434	1.95224	4.05464	2.57703
23155	CLCC1	chloride channel CLIC like 1	5.46928	5.24192	5.905	6.02085
22911	WDR47	WD repeat domain 47	2.12209	1.88017	3.1333	1.49713
6884	TAF13	TATA-box binding protein associated factor 13	-0.145203	0.818983	0.515717	-0.244066
56900	TMEM167B	transmembrane protein 167B	7.22024	7.30337	5.95763	6.25108
6301	SARS1	seryl-tRNA synthetase 1	7.79686	7.69006	7.16795	7.33653
84722	PSRC1	proline and serine rich coiled-coil 1	2.76504	2.9919	4.41976	4.01274
6272	SORT1	sortilin 1	1.6696	2.1076	0.996157	-0.582694
5686	PSMA5	proteasome 20S subunit alpha 5	7.17816	7.32869	7.05025	7.41
127002	ATXN7L2	ataxin 7 like 2	1.75795	1.18078	3.28365	1.97012
284613	CYB561D1	cytochrome b561 family member D1	5.53222	5.0971	4.87673	4.52993
57463	AMIGO1	adhesion molecule with Ig like domain 1	-3.31325	-1.80035	-0.661792	0.172483
2773	GNAI3	G protein subunit alpha i3	8.00938	7.84992	7.76034	8.00849
2780	GNAT2	G protein subunit alpha transducin 2	1.52601	2.43554	-1.73815	-0.661122
271	AMPD2	adenosine monophosphate deaminase 2	7.07982	7.27291	6.4113	6.73586
2948	GSTM4	glutathione S-transferase mu 4	6.79491	6.80261	4.35797	4.35915
2946	GSTM2	glutathione S-transferase mu 2	5.92305	5.89774	0.134045	0.260212
2944	GSTM1	glutathione S-transferase mu 1	2.53434	3.39674	1.58096	1.32472
2947	GSTM3	glutathione S-transferase mu 3	6.54624	6.68062	3.86365	3.73505
79574	EPS8L3	EPS8 like 3	0.457382	-3.89716	-3.89716	-3.89716
1435	CSF1	colony stimulating factor 1	0.743658	0.535948	-3.89716	-2.8596
10768	AHCYL1	adenosylhomocysteinase like 1	5.20428	5.09843	4.56862	4.30603
85369	STRIP1	striatin interacting protein 1	3.80705	4.12743	4.55644	3.64012
257	ALX3	ALX homeobox 3	0.187324	-1.17059	-1.20859	0.0299949
440600	RBM15-AS1	RBM15 antisense RNA 1	0.00677699	0.597172	0.134045	-1.5156
64783	RBM15	RNA binding motif protein 15	5.00957	5.12336	5.99194	5.94594
9122	SLC16A4	solute carrier family 16 member 4	1.09977	1.3504	0.0896777	-0.0208099
10542	LAMTOR5	late endosomal/lysosomal adaptor, MAPK and MTOR activator 5	8.20214	8.27714	6.83784	7.18505
963	CD53	CD53 molecule	9.6575	9.72759	6.21487	6.36244
55791	LRIF1	ligand dependent nuclear receptor interacting factor 1	6.90784	7.06347	6.60352	6.96813
128338	DRAM2	DNA damage regulated autophagy modulator 2	7.03374	7.1095	6.12154	6.06568
10390	CEPT1	choline/ethanolamine phosphotransferase 1	6.92145	6.96311	5.5035	6.06796
79961	DENND2D	DENN domain containing 2D	6.19573	6.19866	2.12243	1.98307
79084	WDR77	WD repeat domain 77	6.32247	6.24662	6.25811	6.41655
515	ATP5PB	ATP synthase peripheral stalk-membrane subunit b	8.44813	8.46771	8.56466	8.88446
128346	C1orf162	chromosome 1 open reading frame 162	6.79055	6.77555	6.95801	7.02989
57413	TMIGD3	transmembrane and immunoglobulin domain containing 3	3.91667	4.60085	1.29863	1.98307
140	ADORA3	adenosine A3 receptor	6.51911	6.53861	2.40186	2.3757
100129269	LINC01160	long intergenic non-protein coding RNA 1160	0.982426	1.16064	-1.73815	-0.508311
5906	RAP1A	RAP1A, member of RAS oncogene family	7.29043	7.33741	5.46168	5.61362
55924	INKA2	inka box actin regulator 2	3.84116	3.82235	2.29844	-1.25013
11218	DDX20	DEAD-box helicase 20	4.12206	3.61227	6.31642	5.33549
55917	CTTNBP2NL	CTTNBP2 N-terminal like	1.42168	0.405108	-1.90768	-3.89716
54879	ST7L	suppression of tumorigenicity 7 like	4.47906	4.66122	4.62799	4.07757
829	CAPZA1	capping actin protein of muscle Z-line subunit alpha 1	9.78842	9.87716	9.16787	9.32746
4343	MOV10	Mov10 RISC complex RNA helicase	5.27959	5.36033	3.47258	3.38597
389	RHOC	ras homolog family member C	3.43954	3.48847	1.13362	-0.832057
6566	SLC16A1	solute carrier family 16 member 1	4.21863	4.95816	7.56631	7.78524
100506392	SLC16A1-AS1	SLC16A1 antisense RNA 1	-1.89953	-0.97968	2.16582	2.14164
9860	LRIG2	leucine rich repeats and immunoglobulin like domains 2	4.30181	3.56325	4.05464	4.46218
260425	MAGI3	membrane associated guanylate kinase, WW and PDZ domain containing 3	0.38524	-1.80035	-1.90768	-0.128124
10745	PHTF1	putative homeodomain transcription factor 1	2.77213	2.04305	3.3789	2.93789
54665	RSBN1	round spermatid basic protein 1	4.17917	3.9858	5.04447	4.58831
100287722	AP4B1-AS1	AP4B1 antisense RNA 1	1.38516	1.07714	0.612971	0.0790713
26191	PTPN22	protein tyrosine phosphatase non-receptor type 22	8.28842	8.23562	7.20807	7.35034
10717	AP4B1	adaptor related protein complex 4 subunit beta 1	5.32368	5.29946	5.27246	5.42837
64858	DCLRE1B	DNA cross-link repair 1B	3.30427	3.25196	5.32364	4.99223
101928846	HIPK1-AS1	HIPK1 antisense RNA 1	0.229139	0.261207	-0.517543	-3.28705
204851	HIPK1	homeodomain interacting protein kinase 1	5.5835	5.51309	5.84953	6.03647
51592	TRIM33	tripartite motif containing 33	5.28456	5.60818	4.96688	5.0034
10286	BCAS2	BCAS2 pre-mRNA processing factor	5.91025	6.11086	5.89778	6.27957
4893	NRAS	NRAS proto-oncogene, GTPase	6.92464	6.94077	6.75547	7.20626
7812	CSDE1	cold shock domain containing E1	9.54669	9.5841	9.24843	9.5967
80143	SIKE1	suppressor of IKBKE 1	6.52069	6.5551	6.64195	6.57677
10100	TSPAN2	tetraspanin 2	0.88115	1.56481	5.07182	5.13831
81839	VANGL1	VANGL planar cell polarity protein 1	0.3093	2.53276	2.2689	0.981779
55356	SLC22A15	solute carrier family 22 member 15	4.5509	4.51422	4.48972	4.29049
126868	MAB21L3	mab-21 like 3	0.559251	-1.39068	-1.58646	-1.5156
476	ATP1A1	ATPase Na+/K+ transporting subunit alpha 1	6.37289	6.38596	6.50877	6.47788
84852	ATP1A1-AS1	ATP1A1 antisense RNA 1	2.56732	3.14326	2.58081	3.35143
965	CD58	CD58 molecule	6.60102	6.53078	4.53178	4.74097
3321	IGSF3	immunoglobulin superfamily member 3	0.932676	-2.15681	-3.89716	-0.744059
5738	PTGFRN	prostaglandin F2 receptor inhibitor	5.45613	5.42402	1.8964	2.04614
9398	CD101	CD101 molecule	8.62947	8.67659	3.09453	3.59021
101929099	CD101-AS1	CD101 antisense RNA 1	-0.0421253	0.222871	-3.89716	-3.28705
8458	TTF2	transcription termination factor 2	5.76413	5.48198	6.81842	6.85644
80263	TRIM45	tripartite motif containing 45	0.347769	0.0142413	-0.102841	-0.244066
10905	MAN1A2	mannosidase alpha class 1A member 2	3.8105	3.94811	4.45078	3.61538
54855	TENT5C	terminal nucleotidyltransferase 5C	0.347769	-3.89716	7.57085	7.44464
54834	GDAP2	ganglioside induced differentiation associated protein 2	6.23475	6.27559	4.85867	5.47839
10885	WDR3	WD repeat domain 3	5.84199	6.07902	7.36464	7.43171
10352	WARS2	tryptophanyl tRNA synthetase 2, mitochondrial	2.44844	3.69511	3.68133	4.2074
101929147	WARS2-AS1	WARS2 antisense RNA 1	1.62331	0.818983	3.33682	3.22085
90874	ZNF697	zinc finger protein 697	1.09977	1.22023	-1.58646	-2.26233
26227	PHGDH	phosphoglycerate dehydrogenase	2.89412	1.29605	6.9464	6.81449
4853	NOTCH2	notch receptor 2	7.13962	6.85368	5.87508	5.11055
9554	SEC22B	SEC22 homolog B, vesicle trafficking protein	7.06221	6.9718	6.19144	6.14632
728841	NBPF8	NBPF member 8	3.28952	2.89771	4.05175	3.73887
767846	PFN1P2	profilin 1 pseudogene 2	-0.145203	-0.459815	1.04345	1.17475
100996724	PDE4DIPP2	PDE4DIP pseudogene 2	-3.89716	-2.37464	-3.89716	-3.89716
101060684	NBPF26	NBPF member 26	2.38512	1.85533	1.23894	1.4039
728855	LINC00623	long intergenic non-protein coding RNA 623	3.88105	3.94223	3.82018	3.92486
105369199	LOC105369199	NBPF member 6 pseudogene	-1.09252	0.94208	-2.90416	-2.26233
2210	FCGR1BP	Fc gamma receptor Ib, pseudogene	5.32489	5.36804	2.16582	2.93123
653820	FAM72B	family with sequence similarity 72 member B	2.67714	2.41868	4.2207	4.55183
653464	SRGAP2C	SLIT-ROBO Rho GTPase activating protein 2C	3.25452	2.46868	2.63584	3.17644
100132417	FCGR1CP	Fc gamma receptor Ic, pseudogene	5.05388	4.83331	2.08902	2.59402
554282	FAM72C	family with sequence similarity 72 member C	0.957765	0.94208	2.92812	3.23716
284565	NBPF15	NBPF member 15	-0.812489	0.29855	-1.32389	-0.661122
647135	SRGAP2B	SLIT-ROBO Rho GTPase activating protein 2B	1.07706	0.844457	1.78951	0.788764
728833	FAM72D	family with sequence similarity 72 member D	1.49207	1.72425	2.83039	3.75406
103091866	LINC01145	long intergenic non-protein coding RNA 1145	1.36654	0.869489	1.27901	1.32472
100288142	NBPF20	NBPF member 20	0.457382	0.793051	-0.517543	-0.582694
653519	GPR89A	G protein-coupled receptor 89A	3.92306	3.63434	4.87183	5.1839
27246	RNF115	ring finger protein 115	1.14417	1.92862	2.33691	1.28344
10623	POLR3C	RNA polymerase III subunit C	6.54883	6.80383	6.86729	7.33779
200035	NUDT17	nudix hydrolase 17	1.80018	2.39301	1.02	-1.026
10401	PIAS3	protein inhibitor of activated STAT 3	4.55295	4.63774	1.67405	3.46195
148741	ANKRD35	ankyrin repeat domain 35	4.09121	3.77677	3.35567	1.79024
8799	PEX11B	peroxisomal biogenesis factor 11 beta	6.27336	6.38108	5.65772	6.01849
9939	RBM8A	RNA binding motif protein 8A	7.45833	7.52165	7.31009	7.44377
128077	LIX1L	limb and CNS expressed 1 like	3.55502	2.9747	3.53182	3.98404
84265	POLR3GL	RNA polymerase III subunit GL	5.392	5.44291	4.60847	5.06408
10628	TXNIP	thioredoxin interacting protein	9.85477	9.78673	7.90818	8.15624
100132406	NBPF10	NBPF member 10	1.18723	2.17942	1.21848	-1.66922
388677	NOTCH2NLA	notch 2 N-terminal like A	0.187324	0.0142413	1.41108	-0.508311
105373468	NA	NA	1.05397	0.844457	-0.325066	-0.925773
149013	NBPF12	NBPF member 12	2.51756	3.0257	1.98385	2.69192
5565	PRKAB2	protein kinase AMP-activated non-catalytic subunit beta 2	3.41711	3.61227	4.19737	3.33637
171423	PDIA3P1	protein disulfide isomerase family A member 3 pseudogene 1	1.24951	0.818983	3.94684	1.76046
2330	FMO5	flavin containing dimethylaniline monoxygenase 5	3.98538	3.44749	1.53206	1.38451
9557	CHD1L	chromodomain helicase DNA binding protein 1 like	6.36529	6.38813	7.65652	7.38491
607	BCL9	BCL9 transcription coactivator	-0.440605	-3.34308	0.548869	-3.28705
51205	ACP6	acid phosphatase 6, lysophosphatidic	2.90706	2.15926	3.0018	2.68401
51463	GPR89B	G protein-coupled receptor 89B	2.6543	2.90982	2.22855	3.0833
200030	NBPF11	NBPF member 11	3.65044	3.83194	3.28856	3.40053
100132057	PDE4DIPP6	PDE4DIP pseudogene 6	2.67714	3.0257	2.3836	2.69192
388685	LINC01138	long intergenic non-protein coding RNA 1138	4.13861	3.9274	4.05464	3.91476
25832	NBPF14	NBPF member 14	3.33332	4.20569	2.42882	2.2312
100996763	NOTCH2NLB	notch 2 N-terminal like B	3.71072	3.82875	2.62033	2.47071
9659	PDE4DIP	phosphodiesterase 4D interacting protein	0.982426	0.894094	0.643985	0.495317
400818	NBPF9	NBPF member 9	0.0998732	0.370455	0.971917	1.42303
653513	LOC653513	phosphodiesterase 4D interacting protein-like	-1.09252	-0.283914	-2.58364	-3.89716
101060226	NBPF19	NBPF member 19	4.56116	4.62861	2.83039	3.10123
57234	LINC00869	long intergenic non-protein coding RNA 869	3.57543	3.34859	3.84041	3.66846
2209	FCGR1A	Fc gamma receptor Ia	6.91506	6.85759	4.10287	4.37398
554313	H4C15	H4 clustered histone 15	-3.89716	0.965487	-3.89716	-3.28705
8349	H2BC21	H2B clustered histone 21	4.1025	4.17338	2.45529	2.44286
8338	H2AC20	H2A clustered histone 20	0.827715	1.1195	2.44652	2.22031
51027	BOLA1	bolA family member 1	2.47475	1.89244	3.01372	3.02187
10262	SF3B4	splicing factor 3b subunit 4	7.09509	6.97829	6.54516	6.62971
56957	OTUD7B	OTU deubiquitinase 7B	0.0998732	0.894094	0.971917	1.30422
11311	VPS45	vacuolar protein sorting 45 homolog	5.90623	6.02921	4.93275	5.28409
51177	PLEKHO1	pleckstrin homology domain containing O1	5.07839	4.98847	3.10571	2.77618
81611	ANP32E	acidic nuclear phosphoprotein 32 family member E	7.63714	7.62196	8.15875	8.31334
23632	CA14	carbonic anhydrase 14	-0.376487	0.33495	-0.661792	-2.26233
51107	APH1A	aph-1 homolog A, gamma-secretase subunit	6.88921	6.69338	6.67939	6.5218
54460	MRPS21	mitochondrial ribosomal protein S21	6.47254	6.41866	6.60401	6.76333
9129	PRPF3	pre-mRNA processing factor 3	6.25386	6.05535	6.45185	6.62249
23248	RPRD2	regulation of nuclear pre-mRNA domain containing 2	5.72447	5.75728	5.36261	4.76928
80222	TARS2	threonyl-tRNA synthetase 2, mitochondrial	6.106	5.9566	6.41299	6.69217
1893	ECM1	extracellular matrix protein 1	0.187324	-2.6313	-1.58646	-3.89716
54507	ADAMTSL4	ADAMTS like 4	2.85459	2.57902	0.411429	0.458698
574406	ADAMTSL4-AS1	ADAMTSL4 antisense RNA 1	0.559251	-0.0313659	-1.90768	-3.89716
4170	MCL1	MCL1 apoptosis regulator, BCL2 family member	5.74983	5.88399	3.95614	3.88057
2029	ENSA	endosulfine alpha	6.75207	6.84503	6.56606	6.93102
55204	GOLPH3L	golgi phosphoprotein 3 like	5.24051	5.33472	5.69892	5.89802
1520	CTSS	cathepsin S	9.2208	9.21775	6.19341	6.18677
1513	CTSK	cathepsin K	2.6543	2.94557	0.411429	-1.66922
405	ARNT	aryl hydrocarbon receptor nuclear translocator	7.24688	7.19955	6.58116	6.71999
9869	SETDB1	SET domain bifurcated histone lysine methyltransferase 1	6.15089	6.02295	5.54209	4.86508
29956	CERS2	ceramide synthase 2	6.60052	6.74544	8.04808	8.20144
8416	ANXA9	annexin A9	1.78624	2.47685	-0.00337294	2.39521
55793	MINDY1	MINDY lysine 48 deubiquitinase 1	5.99979	6.22193	3.8337	4.04398
58497	PRUNE1	prune exopolyphosphatase 1	5.47906	5.10503	5.10563	5.224
54964	C1orf56	chromosome 1 open reading frame 56	1.12214	1.14021	0.337466	0.0299949
56882	CDC42SE1	CDC42 small effector 1	6.59303	6.64482	4.88324	5.1412
10962	MLLT11	MLLT11 transcription factor 7 cofactor	-3.89716	-0.0313659	0.134045	-0.0208099
126626	GABPB2	GA binding protein transcription factor subunit beta 2	2.14412	2.0864	1.80331	2.58555
79626	TNFAIP8L2	TNF alpha induced protein 8 like 2	7.3306	7.14965	5.27617	5.48864
388695	LYSMD1	LysM domain containing 1	1.8412	1.97549	-0.0522501	0.728518
79005	SCNM1	sodium channel modifier 1	1.4573	1.76484	1.42899	1.00736
29765	TMOD4	tropomodulin 4	0.457382	1.68248	0.0896777	0.302154
6944	VPS72	vacuolar protein sorting 72 homolog	6.53899	6.54396	6.12978	6.40997
8394	PIP5K1A	phosphatidylinositol-4-phosphate 5-kinase type 1 alpha	6.62422	6.53274	5.84453	5.95829
5710	PSMD4	proteasome 26S subunit ubiquitin receptor, non-ATPase 4	9.1597	9.16122	7.97469	8.32531
57592	ZNF687	zinc finger protein 687	1.97009	2.50108	1.81698	0.788764
5298	PI4KB	phosphatidylinositol 4-kinase beta	5.87776	6.02852	6.01065	5.12523
5993	RFX5	regulatory factor X5	6.39831	6.70212	6.83196	7.03689
5692	PSMB4	proteasome 20S subunit beta 4	6.64657	6.71253	6.28295	6.40276
23126	POGZ	pogo transposable element derived with ZNF domain	5.08125	5.31663	4.87836	5.31387
57530	CGN	cingulin	0.772225	0.261207	-3.89716	-3.89716
7286	TUFT1	tuftelin 1	1.36654	2.1894	1.80331	2.22031
81609	SNX27	sorting nexin 27	8.28935	8.09645	6.763	6.49606
65005	MRPL9	mitochondrial ribosomal protein L9	5.20821	5.2141	6.49926	6.11284
11022	TDRKH	tudor and KH domain containing	1.47479	0.33495	2.62033	2.05843
117145	THEM4	thioesterase superfamily member 4	2.37584	2.4522	3.78583	3.22631
6281	S100A10	S100 calcium binding protein A10	-1.1994	-1.80035	1.31799	0.302154
6282	S100A11	S100 calcium binding protein A11	9.73364	9.80363	7.3456	7.46411
7062	TCHH	trichohyalin	-3.89716	-3.89716	-3.89716	-2.03644
6280	S100A9	S100 calcium binding protein A9	10.7211	10.7639	8.37015	8.57507
6283	S100A12	S100 calcium binding protein A12	4.85791	4.64863	4.50458	4.65456
6279	S100A8	S100 calcium binding protein A8	10.9256	11.0061	8.85977	9.0436
6277	S100A6	S100 calcium binding protein A6	3.24436	3.29417	5.8022	5.83959
6275	S100A4	S100 calcium binding protein A4	6.51489	6.48647	7.89595	8.06896
101928034	LOC101928034	uncharacterized LOC101928034	-3.89716	-1.39068	0.177089	0.531029
6284	S100A13	S100 calcium binding protein A13	1.49207	1.3504	0.922181	-3.89716
26097	CHTOP	chromatin target of PRMT1	6.39602	6.69557	6.47305	6.71466
23557	SNAPIN	SNAP associated protein	6.16105	6.07364	5.50667	5.72862
3608	ILF2	interleukin enhancer binding factor 2	8.41892	8.64444	9.15194	9.45233
65123	INTS3	integrator complex subunit 3	2.28954	-0.733669	3.04311	-1.026
9909	DENND4B	DENN domain containing 4B	5.07982	4.9435	4.56051	3.46657
200186	CRTC2	CREB regulated transcription coactivator 2	4.86455	5.26214	4.50035	3.39084
27173	SLC39A1	solute carrier family 39 member 1	7.866	7.73715	6.51035	6.64201
148327	CREB3L4	cAMP responsive element binding protein 3 like 4	3.74355	3.19863	3.57671	3.83486
10899	JTB	jumping translocation breakpoint	4.95143	4.88946	7.42809	5.60422
6232	RPS27	ribosomal protein S27	9.44376	9.51761	9.22467	9.477
7170	TPM3	tropomyosin 3	10.6162	10.6201	10.0969	10.2561
25912	C1orf43	chromosome 1 open reading frame 43	8.67297	8.6294	8.23154	8.44524
9898	UBAP2L	ubiquitin associated protein 2 like	7.43535	7.57017	8.15422	8.11859
10456	HAX1	HCLS1 associated protein X-1	7.14168	7.2155	6.83069	7.02089
57198	ATP8B2	ATPase phospholipid transporting 8B2	0.957765	0.33495	-0.0522501	0.458698
3570	IL6R	interleukin 6 receptor	6.95338	6.67841	5.81247	5.70047
55585	UBE2Q1	ubiquitin conjugating enzyme E2 Q1	4.11928	4.07996	3.30321	3.63192
103	ADAR	adenosine deaminase RNA specific	8.4885	8.56598	7.33198	7.36588
10654	PMVK	phosphomevalonate kinase	5.59653	5.36694	5.28849	5.50669
57326	PBXIP1	PBX homeobox interacting protein 1	5.80962	5.63944	4.87673	4.62595
90780	PYGO2	pygopus family PHD finger 2	3.0997	3.68104	4.65869	3.88747
6464	SHC1	SHC adaptor protein 1	5.94595	5.90533	5.09725	5.43074
1163	CKS1B	CDC28 protein kinase regulatory subunit 1B	5.77828	5.72078	7.4127	7.63565
80308	FLAD1	flavin adenine dinucleotide synthetase 1	6.59653	6.41282	6.85492	6.79856
51043	ZBTB7B	zinc finger and BTB domain containing 7B	2.77213	3.06415	2.42882	1.38451
8751	ADAM15	ADAM metallopeptidase domain 15	1.89415	1.96391	5.97451	4.47369
1945	EFNA4	ephrin A4	2.12209	2.75052	-0.517543	-0.508311
1944	EFNA3	ephrin A3	-2.09206	-1.9676	0.299012	-0.0208099
55974	SLC50A1	solute carrier family 50 member 1	6.60251	6.57283	5.93978	6.10323
54344	DPM3	dolichyl-phosphate mannosyltransferase subunit 3, regulatory	4.16847	4.35938	3.61635	3.98082
200185	KRTCAP2	keratinocyte associated protein 2	6.92623	6.94003	7.01917	7.14384
80128	TRIM46	tripartite motif containing 46	-0.899929	0.566885	-3.89716	-3.89716
7059	THBS3	thrombospondin 3	2.71442	1.61007	0.733216	-1.5156
4580	MTX1	metaxin 1	4.05388	3.85405	3.67383	3.64828
2630	GBAP1	glucosylceramidase beta pseudogene 1	2.39434	-0.0313659	-0.266219	1.03249
2629	GBA1	glucosylceramidase beta 1	1.75795	-1.51474	-1.73815	-0.744059
2224	FDPS	farnesyl diphosphate synthase	7.64101	7.70687	8.61725	8.82142
23623	RUSC1	RUN and SH3 domain containing 1	3.99451	3.80948	5.00321	4.71403
55870	ASH1L	ASH1 like histone lysine methyltransferase	6.38277	6.49152	5.67565	5.60631
645682	POU5F1P4	POU class 5 homeobox 1 pseudogene 4	0.743658	0.504333	0.0439024	-3.89716
645676	ASH1L-AS1	ASH1L antisense RNA 1	0.827715	1.69654	2.30815	2.40486
55154	MSTO1	misato mitochondrial distribution and morphology regulator 1	3.79666	3.66326	4.91538	4.37398
55249	YY1AP1	YY1 associated protein 1	6.62471	6.6507	6.78186	6.73634
7818	DAP3	death associated protein 3	7.07373	7.01346	7.47143	7.58955
100129405	MSTO2P	misato family member 2, pseudogene	2.26964	1.40278	2.6588	2.29491
54856	GON4L	gon-4 like	6.39257	6.01596	5.35561	5.31002
23208	SYT11	synaptotagmin 11	2.25959	1.95224	0.870669	2.34593
6016	RIT1	Ras like without CAAX 1	6.43563	6.08036	3.76834	3.79869
22889	KHDC4	KH domain containing 4, pre-mRNA splicing factor	4.57946	4.8141	4.81505	4.79704
9181	ARHGEF2	Rho/Rac guanine nucleotide exchange factor 2	6.03926	5.7986	6.4331	5.45534
6746	SSR2	signal sequence receptor subunit 2	9.11439	9.04381	7.9923	8.23227
56893	UBQLN4	ubiquilin 4	4.57946	4.40289	4.15763	3.50299
28956	LAMTOR2	late endosomal/lysosomal adaptor, MAPK and MTOR activator 2	7.73653	7.69969	6.32542	6.48187
4000	LMNA	lamin A/C	3.42162	4.09065	5.66907	3.23716
64218	SEMA4A	semaphorin 4A	2.97007	2.96312	7.14239	6.97341
9673	SLC25A44	solute carrier family 25 member 44	6.76546	6.73781	5.60353	5.72958
11243	PMF1	polyamine modulated factor 1	4.37348	4.38347	4.84037	4.93673
100527963	PMF1-BGLAP	PMF1-BGLAP readthrough	-1.09252	-1.07198	-1.32389	0.458698
23381	SMG5	SMG5 nonsense mediated mRNA decay factor	5.28579	5.38115	6.73131	5.37287
84283	TMEM79	transmembrane protein 79	3.36179	2.38435	2.4377	2.25275
112770	GLMP	glycosylated lysosomal membrane protein	6.09191	5.95952	3.90264	3.88747
7203	CCT3	chaperonin containing TCP1 subunit 3	8.41709	8.38469	9.24029	9.49498
128229	TSACC	TSSK6 activating cochaperone	-0.730048	-0.892931	0.548869	0.342911
4209	MEF2D	myocyte enhancer factor 2D	2.37584	1.76484	2.85048	2.93123
128239	IQGAP3	IQ motif containing GTPase activating protein 3	2.16581	2.61647	3.94061	3.86666
128240	NAXE	NAD(P)HX epimerase	3.5673	3.26616	5.79185	4.97613
54865	GPATCH4	G-patch domain containing 4 (gene/pseudogene)	5.47581	5.50313	6.20255	6.63536
63827	BCAN	brevican	-0.57808	-1.80035	1.02	-0.128124
81875	ISG20L2	interferon stimulated exonuclease gene 20 like 2	6.17449	6.25911	6.10422	6.04421
51093	METTL25B	methyltransferase like 25B	4.24689	3.89729	3.96537	3.66445
79590	MRPL24	mitochondrial ribosomal protein L24	5.87693	5.93897	6.29826	6.5389
3068	HDGF	heparin binding growth factor	5.19112	5.12075	5.18817	5.71898
5546	PRCC	proline rich mitotic checkpoint control factor	5.69773	5.53575	6.5203	6.2697
9826	ARHGEF11	Rho guanine nucleotide exchange factor 11	4.24689	4.35495	3.2538	2.31553
2117	ETV3	ETS variant transcription factor 3	5.62911	5.54354	4.6065	4.53214
79368	FCRL2	Fc receptor like 2	-2.31431	-0.398767	-3.31686	0.126533
115350	FCRL1	Fc receptor like 1	3.01259	3.24719	0.259505	0.260212
912	CD1D	CD1d molecule	6.9298	6.79242	0.643985	0.758955
909	CD1A	CD1a molecule	3.03044	3.14838	-2.58364	-3.89716
911	CD1C	CD1c molecule	5.89003	5.97618	-3.89716	-3.89716
910	CD1B	CD1b molecule	2.53434	2.89161	-3.89716	-3.89716
913	CD1E	CD1e molecule	4.06835	4.58959	-3.89716	-3.89716
6708	SPTA1	spectrin alpha, erythrocytic 1	-3.89716	0.183489	-3.89716	-3.89716
4332	MNDA	myeloid cell nuclear differentiation antigen	10.5158	10.5387	8.92396	9.13455
149628	PYHIN1	pyrin and HIN domain family member 1	-0.993012	0.438947	-2.32154	-0.0208099
3428	IFI16	interferon gamma inducible protein 16	7.24433	7.2564	5.07467	5.37778
9447	AIM2	absent in melanoma 2	0.229139	-0.97968	-3.89716	-3.89716
54935	DUSP23	dual specificity phosphatase 23	1.62331	2.07569	4.81334	2.86281
343413	FCRL6	Fc receptor like 6	1.47479	1.97549	-3.89716	-3.89716
56833	SLAMF8	SLAM family member 8	7.02077	6.97108	0.761775	-3.89716
284677	SNHG28	small nucleolar RNA host gene 28	0.187324	-1.65049	-3.89716	-3.89716
25790	CFAP45	cilia and flagella associated protein 45	-3.31325	-1.9676	-3.89716	0.0790713
8407	TAGLN2	transgelin 2	9.04026	9.13025	9.27924	9.39246
93183	PIGM	phosphatidylinositol glycan anchor biosynthesis class M	5.89572	5.85608	5.79099	5.79897
3766	KCNJ10	potassium inwardly rectifying channel subfamily J member 10	-3.89716	-3.89716	-3.89716	-3.89716
93185	IGSF8	immunoglobulin superfamily member 8	0.907143	-1.39068	1.88347	-0.370147
8682	PEA15	proliferation and apoptosis adaptor protein 15	1.93262	1.20064	2.39276	1.66725
50717	DCAF8	DDB1 and CUL4 associated factor 8	7.08267	7.06955	6.41411	6.55254
5824	PEX19	peroxisomal biogenesis factor 19	6.22251	6.4016	6.09514	6.28873
4807	NHLH1	nescient helix-loop-helix 1	0.3093	-1.80035	-3.31686	-3.28705
1314	COPA	COPI coat complex subunit alpha	8.89602	8.87166	8.73524	8.57454
474338	SUMO1P3	SUMO1 pseudogene 3	1.34769	0.988521	0.337466	0.565879
23385	NCSTN	nicastrin	8.62947	8.76575	7.69729	7.71542
114836	SLAMF6	SLAM family member 6	0.00677699	1.62484	3.15499	2.34593
8832	CD84	CD84 molecule	5.33928	5.22383	6.95299	7.06647
962	CD48	CD48 molecule	6.44785	6.66953	4.57063	4.94668
57823	SLAMF7	SLAM family member 7	5.9294	5.84508	-3.89716	-3.89716
4063	LY9	lymphocyte antigen 9	0.457382	0.655903	-0.0522501	-3.28705
51744	CD244	CD244 molecule	7.83142	7.93242	5.64628	5.71801
55600	ITLN1	intelectin 1	1.09977	1.68248	0.177089	0.665645
50848	F11R	F11 receptor	8.32819	8.45949	7.44195	7.42461
100131187	TSTD1	thiosulfate sulfurtransferase like domain containing 1	4.17115	4.29847	4.48758	4.65659
7391	USF1	upstream transcription factor 1	5.19903	5.10239	4.00473	3.77655
257106	ARHGAP30	Rho GTPase activating protein 30	7.50162	7.64638	6.58216	6.73203
5202	PFDN2	prefoldin subunit 2	5.98461	5.87861	6.4779	6.61158
4817	NIT1	nitrilase 1	5.46272	5.46463	4.32006	4.05628
9191	DEDD	death effector domain containing	5.5478	5.83241	4.60059	4.85983
51506	UFC1	ubiquitin-fold modifier conjugating enzyme 1	6.98575	7.07797	6.48808	6.78429
27005	USP21	ubiquitin specific peptidase 21	3.87777	3.61597	5.24995	4.3163
5498	PPOX	protoporphyrinogen oxidase	4.54055	4.36158	4.44419	3.81689
8703	B4GALT3	beta-1,4-galactosyltransferase 3	6.67143	6.55702	5.71726	5.86167
4720	NDUFS2	NADH:ubiquinone oxidoreductase core subunit S2	7.93059	7.90222	7.60622	7.85757
2207	FCER1G	Fc epsilon receptor Ig	10.2671	10.3928	6.34147	6.54982
84134	TOMM40L	translocase of outer mitochondrial membrane 40 like	4.64078	4.85541	3.71822	3.87015
9970	NR1I3	nuclear receptor subfamily 1 group I member 3	-2.89874	-1.80035	-3.89716	-3.89716
6391	SDHC	succinate dehydrogenase complex subunit C	7.62984	7.67061	7.043	7.18575
257177	CFAP126	cilia and flagella associated protein 126	0.347769	0.101346	-0.0522501	-1.026
2212	FCGR2A	Fc gamma receptor IIa	7.92324	7.99133	5.62409	5.48182
3310	HSPA6	heat shock protein family A (Hsp70) member 6	2.97622	2.79692	-0.386415	-0.184931
2214	FCGR3A	Fc gamma receptor IIIa	2.57544	1.83005	0.515717	-0.508311
9103	FCGR2C	Fc gamma receptor IIc (gene/pseudogene)	3.60749	3.56708	-1.90768	-0.184931
3311	HSPA7	heat shock protein family A (Hsp70) member 7 (pseudogene)	3.07124	3.28489	-3.31686	0.382549
2215	FCGR3B	Fc gamma receptor IIIb	4.35943	4.23728	3.61635	3.61122
2213	FCGR2B	Fc gamma receptor IIb	5.14134	4.88025	0.704082	0.126533
127943	FCRLB	Fc receptor like B	0.269776	0.438947	-0.587865	-2.03644
11266	DUSP12	dual specificity phosphatase 12	5.23282	5.62665	5.17363	5.39727
22926	ATF6	activating transcription factor 6	7.29904	7.19646	6.72452	7.01381
25903	OLFML2B	olfactomedin like 2B	1.34769	1.03351	-1.73815	-3.89716
9722	NOS1AP	nitric oxide synthase 1 adaptor protein	0.229139	0.29855	-1.58646	0.0299949
400793	C1orf226	chromosome 1 open reading frame 226	-3.89716	0.0584508	0.0896777	-3.89716
127933	UHMK1	U2AF homology motif kinase 1	6.03926	6.04096	6.49129	5.62502
6675	UAP1	UDP-N-acetylglucosamine pyrophosphorylase 1	0.526087	2.69559	5.30314	4.67266
51478	HSD17B7	hydroxysteroid 17-beta dehydrogenase 7	4.3874	4.89251	5.44196	5.66475
8490	RGS5	regulator of G protein signaling 5	1.98237	1.88017	0.612971	1.21921
83540	NUF2	NUF2 component of NDC80 kinetochore complex	4.50695	4.63774	6.03352	6.31394
5087	PBX1	PBX homeobox 1	1.52601	-0.459815	-3.89716	-3.89716
4259	MGST3	microsomal glutathione S-transferase 3	5.5744	5.47893	5.79962	6.08982
223	ALDH9A1	aldehyde dehydrogenase 9 family member A1	5.92623	5.96534	5.57364	6.14416
54499	TMCO1	transmembrane and coiled-coil domains 1	7.94947	7.99649	7.63883	7.82332
100147773	TMCO1-AS1	TMCO1 antisense RNA 1	-0.256215	1.01119	0.411429	-1.37676
7371	UCK2	uridine-cytidine kinase 2	5.05823	5.58286	6.73221	7.14312
57645	POGK	pogo transposable element derived with KRAB domain	5.16173	5.40596	5.7823	5.28016
117143	TADA1	transcriptional adaptor 1	4.64272	4.7036	5.42867	5.56492
387597	ILDR2	immunoglobulin like domain containing receptor 2	-3.31325	-2.94373	0.643985	2.20933
5451	POU2F1	POU class 2 homeobox 1	4.21082	4.75152	4.92013	4.34417
8804	CREG1	cellular repressor of E1A stimulated genes 1	6.15564	6.37399	4.04014	4.04088
92241	RCSD1	RCSD domain containing 1	7.62886	7.52682	5.05605	3.9349
9019	MPZL1	myelin protein zero like 1	3.97621	3.24719	5.75681	4.18516
25874	MPC2	mitochondrial pyruvate carrier 2	5.42499	5.20306	5.87345	5.97459
55827	DCAF6	DDB1 and CUL4 associated factor 6	3.97313	4.39213	4.86855	4.18516
261726	TIPRL	TOR signaling pathway regulator	6.37464	5.7514	6.21034	6.63741
375035	SFT2D2	SFT2 domain containing 2	5.31521	5.42824	4.59861	4.60306
84832	ANKRD36BP1	ankyrin repeat domain 36B pseudogene 1	2.6543	3.41386	2.98373	2.33587
9095	TBX19	T-box transcription factor 19	1.40354	3.09101	1.21848	2.91104
29922	NME7	NME/NM23 family member 7	3.52596	3.43077	4.15224	4.35915
8548	BLZF1	basic leucine zipper nuclear factor 1	5.44175	5.57242	5.51927	5.7382
10560	SLC19A2	solute carrier family 19 member 2	1.97009	2.46868	4.32725	2.87675
2153	F5	coagulation factor V	2.87449	1.45333	2.18703	0.728518
6403	SELP	selectin P	1.99455	1.75143	-3.89716	-3.89716
6402	SELL	selectin L	2.85459	3.93038	1.81698	0.955737
92342	METTL18	methyltransferase like 18	3.69588	4.44721	4.21555	4.53654
55732	FIRRM	FIGNL1 interacting regulator of recombination and mitosis	3.95767	4.25639	5.6653	6.00348
57147	SCYL3	SCY1 like pseudokinase 3	4.06835	4.37912	4.01367	4.29569
22920	KIFAP3	kinesin associated protein 3	4.43953	4.17087	3.63577	4.29049
92344	GORAB	golgin, RAB6 interacting	3.89411	4.35495	4.37886	4.23743
2329	FMO4	flavin containing dimethylaniline monoxygenase 4	1.00667	1.65395	0.481785	-0.244066
23215	PRRC2C	proline rich coiled-coil 2C	7.54598	7.81068	7.24678	7.51933
8674	VAMP4	vesicle associated membrane protein 4	4.40575	4.82534	4.15224	3.51195
51603	METTL13	methyltransferase 13, eEF1A lysine and N-terminal methyltransferase	5.4877	5.41661	6.26249	6.38762
26052	DNM3	dynamin 3	-0.315098	0.818983	-2.09982	0.126533
5279	PIGC	phosphatidylinositol glycan anchor biosynthesis class C	5.90381	5.9898	6.24173	6.42843
51430	SUCO	SUN domain containing ossification factor	4.51543	4.35716	5.21423	4.91999
356	FASLG	Fas ligand	-3.89716	-3.89716	-3.89716	-3.89716
7292	TNFSF4	TNF superfamily member 4	0.421762	1.53382	-3.89716	-3.89716
101928673	PRDX6-AS1	PRDX6 antisense RNA 1	1.16586	0.712336	-1.90768	-0.661122
9588	PRDX6	peroxiredoxin 6	7.90804	7.86576	7.65128	8.00731
27252	KLHL20	kelch like family member 20	5.26459	4.77489	4.40851	4.49419
91687	CENPL	centromere protein L	3.38971	2.80991	4.76831	5.41768
55157	DARS2	aspartyl-tRNA synthetase 2, mitochondrial	5.49307	5.05135	6.64387	7.07746
60674	GAS5	growth arrest specific 5	6.85206	6.87663	7.13763	7.45514
26802	SNORD47	small nucleolar RNA, C/D box 47	-0.0421253	-0.229744	0.177089	-0.0734692
26774	SNORD80	small nucleolar RNA, C/D box 80	0.3093	1.23956	1.84394	1.99591
26770	SNORD79	small nucleolar RNA, C/D box 79	-1.09252	-1.07198	-0.325066	0.758955
692196	SNORD76	small nucleolar RNA, C/D box 76	-0.652064	-1.17059	-1.20859	0.302154
84614	ZBTB37	zinc finger and BTB domain containing 37	2.00662	2.1076	1.9594	1.47896
149041	RC3H1	ring finger and CCCH-type domains 1	6.79403	6.59504	5.62991	5.6157
9910	RABGAP1L	RAB GTPase activating protein 1 like	6.53222	6.60718	4.55848	4.58831
27101	CACYBP	calcyclin binding protein	7.30883	7.29877	8.01454	7.89744
63931	MRPS14	mitochondrial ribosomal protein S14	6.21992	6.12001	6.06824	6.38335
9674	KIAA0040	KIAA0040	0.0540759	2.4439	-2.32154	-3.89716
7143	TNR	tenascin R	0.827715	-0.229744	-2.90416	-3.89716
64326	COP1	COP1 E3 ubiquitin ligase	3.73632	4.13519	3.51094	3.34643
730102	CRYZL2P	crystallin zeta like 2, pseudogene	2.12209	1.03351	2.88334	2.62739
9462	RASAL2	RAS protein activator like 2	0.144261	1.20064	0.374922	2.7836
55103	RALGPS2	Ral GEF with PH domain and SH3 binding motif 2	2.32854	1.71046	3.36501	3.52086
9917	FAM20B	FAM20B glycosaminoglycan xylosylkinase	4.47472	4.48819	4.42199	4.27214
64222	TOR3A	torsin family 3 member A	2.8208	2.63118	5.41412	3.39084
27	ABL2	ABL proto-oncogene 2, non-receptor tyrosine kinase	3.88759	3.98294	3.61635	3.50748
6646	SOAT1	sterol O-acyltransferase 1	7.0766	7.09829	4.44859	4.64645
163590	TOR1AIP2	torsin 1A interacting protein 2	6.53378	6.59128	5.8082	5.97864
26092	TOR1AIP1	torsin 1A interacting protein 1	8.74736	8.8345	7.93586	8.2709
9857	CEP350	centrosomal protein 350	5.30547	5.79615	5.62117	5.39968
5768	QSOX1	quiescin sulfhydryl oxidase 1	5.85122	5.67714	6.38285	5.25902
200058	NA	NA	1.09977	0.504333	-1.10183	-0.832057
89884	LHX4	LIM homeobox 4	-1.44032	-0.811103	0.0896777	-0.508311
100527964	LHX4-AS1	LHX4 antisense RNA 1	1.97009	1.46979	2.08902	2.32574
84320	ACBD6	acyl-CoA binding domain containing 6	4.88758	5.09578	5.58267	5.66374
9213	XPR1	xenotropic and polytropic retrovirus receptor 1	4.5027	4.6231	4.99572	4.25088
10228	STX6	syntaxin 6	4.62716	5.11945	5.18948	3.88402
3140	MR1	major histocompatibility complex, class I-related	7.30455	7.36875	5.18422	5.40691
51278	IER5	immediate early response 5	2.29939	2.70952	0.922181	1.76046
777	CACNA1E	calcium voltage-gated channel subunit alpha1 E	0.3093	0.655903	1.78951	1.91712
2752	GLUL	glutamate-ammonia ligase	10.1641	10.2109	10.3181	10.4163
6041	RNASEL	ribonuclease L	5.82675	5.9271	5.11396	4.79704
6004	RGS16	regulator of G protein signaling 16	1.03052	0.0142413	2.85048	3.19326
80896	NPL	N-acetylneuraminate pyruvate lyase	5.8884	5.48906	4.14684	3.54726
1660	DHX9	DExH-box helicase 9	7.95532	8.13825	8.23775	8.39949
3915	LAMC1	laminin subunit gamma 1	0.0540759	1.68248	0.643985	-3.89716
23057	NMNAT2	nicotinamide nucleotide adenylyltransferase 2	-1.1994	0.33495	-1.90768	-3.89716
9887	SMG7	SMG7 nonsense mediated mRNA decay factor	5.97926	5.86778	6.46004	5.955
4688	NCF2	neutrophil cytosolic factor 2	8.62507	8.59874	4.53798	5.30358
10092	ARPC5	actin related protein 2/3 complex subunit 5	10.5455	10.5391	9.11593	9.33451
23179	RGL1	ral guanine nucleotide dissociation stimulator like 1	3.41711	4.07459	0.704082	-1.37676
23127	COLGALT2	collagen beta(1-O)galactosyltransferase 2	-1.31483	0.684395	2.32739	1.88988
116461	TSEN15	tRNA splicing endonuclease subunit 15	3.30427	2.90982	6.07323	5.08375
80267	EDEM3	ER degradation enhancing alpha-mannosidase like protein 3	5.54469	5.26922	6.525	5.50781
116496	NIBAN1	niban apoptosis regulator 1	6.65714	6.58563	5.56252	5.37041
6045	RNF2	ring finger protein 2	5.22121	5.26096	4.49185	4.79153
81627	TRMT1L	tRNA methyltransferase 1 like	3.65428	3.62702	5.10702	4.06849
54823	SWT1	SWT1 RNA endoribonuclease homolog	3.53432	2.70952	0.515717	2.14164
10625	IVNS1ABP	influenza virus NS1A binding protein	8.60586	8.51706	7.15489	6.73538
7175	TPR	translocated promoter region, nuclear basket protein	7.04036	6.83235	8.0995	7.69219
54953	ODR4	odr-4 GPCR localization factor homolog	5.66001	5.7556	5.08741	5.34053
102724919	PDC-AS1	PDC antisense RNA 1	-0.315098	-0.66018	-3.89716	0.0790713
5743	PTGS2	prostaglandin-endoperoxide synthase 2	2.3665	1.01119	-0.266219	1.21921
5321	PLA2G4A	phospholipase A2 group IVA	4.22122	3.68457	4.16299	4.5453
64407	RGS18	regulator of G protein signaling 18	6.05896	6.09966	5.66624	6.11725
5996	RGS1	regulator of G protein signaling 1	3.3237	3.05327	-2.90416	0.531029
100616345	MIR4426	microRNA 4426	2.11095	2.46868	2.66637	2.95113
5997	RGS2	regulator of G protein signaling 2	9.03134	9.19766	2.78937	3.50748
51377	UCHL5	ubiquitin C-terminal hydrolase L5	6.60945	6.7095	7.47332	7.79995
6738	RO60	Ro60, Y RNA binding protein	6.3018	6.62291	6.28909	6.56174
51022	GLRX2	glutaredoxin 2	2.07701	1.43668	4.31526	3.10715
79577	CDC73	cell division cycle 73	5.492	5.51408	5.88566	5.7315
259266	ASPM	assembly factor for spindle microtubules	3.8344	4.21304	6.25497	5.62915
360023	ZBTB41	zinc finger and BTB domain containing 41	4.97466	4.58959	3.56866	4.26421
163486	DENND1B	DENN domain containing 1B	2.98845	3.62702	3.28365	3.21538
388722	C1orf53	chromosome 1 open reading frame 53	0.229139	-0.97968	0.134045	-0.184931
140609	NEK7	NIMA related kinase 7	3.89411	3.4763	2.3836	2.69192
5788	PTPRC	protein tyrosine phosphatase receptor type C	9.6551	9.63773	7.22803	7.20695
100131234	MIR181A1HG	MIR181A1 host gene	1.86792	2.4522	3.71822	3.16512
23528	ZNF281	zinc finger protein 281	5.5835	5.63579	6.31883	5.37164
9928	KIF14	kinesin family member 14	3.75433	4.86788	5.69429	5.51452
83479	DDX59	DEAD-box helicase 59	3.76503	3.52831	3.90584	3.8205
23271	CAMSAP2	calmodulin regulated spectrin associated protein family member 2	-0.899929	-0.0784621	1.56485	0.531029
55765	INAVA	innate immunity activator	-0.315098	-1.51474	1.53206	0.665645
23046	KIF21B	kinesin family member 21B	3.33332	3.36629	2.49835	2.85578
252839	TMEM9	transmembrane protein 9	3.90059	4.30307	3.38809	3.20988
1465	CSRP1	cysteine and glycine rich protein 1	7.17315	7.10259	6.28909	6.73777
376693	RPS10P7	ribosomal protein S10 pseudogene 7	0.457382	-0.127148	0.0896777	1.03249
89796	NAV1	neuron navigator 1	1.28959	-3.89716	-2.32154	-3.89716
55705	IPO9	importin 9	6.68182	6.42448	7.15556	7.06343
10440	TIMM17A	translocase of inner mitochondrial membrane 17A	6.81735	6.94923	7.20709	7.1983
6051	RNPEP	arginyl aminopeptidase	5.66668	5.46566	4.69986	4.64848
127829	ARL8A	ADP ribosylation factor like GTPase 8A	0.85468	0.739746	-0.45049	-0.744059
5778	PTPN7	protein tyrosine phosphatase non-receptor type 7	8.87939	8.76419	9.02313	8.95508
29089	UBE2T	ubiquitin conjugating enzyme E2 T	4.77034	4.88946	6.14883	6.40276
4660	PPP1R12B	protein phosphatase 1 regulatory subunit 12B	5.757	5.7623	4.13324	3.19326
127833	SYT2	synaptotagmin 2	5.42161	5.42402	-2.32154	-0.925773
10765	KDM5B	lysine demethylase 5B	5.11927	5.36913	6.43975	5.31899
148709	ACTG1P25	actin gamma 1 pseudogene 25	-1.1994	-0.398767	0.0896777	-3.28705
5877	RABIF	RAB interacting factor	5.51437	5.72164	5.36261	5.15271
59349	KLHL12	kelch like family member 12	5.85624	5.69037	6.2168	5.53884
51094	ADIPOR1	adiponectin receptor 1	6.00356	6.18377	6.73986	5.21853
51706	CYB5R1	cytochrome b5 reductase 1	7.26772	7.55795	5.73267	5.84846
92703	TMEM183A	transmembrane protein 183A	3.77565	3.86343	5.8759	4.57767
8497	PPFIA4	PTPRF interacting protein alpha 4	5.1765	4.96834	1.90922	0.260212
4608	MYBPH	myosin binding protein H	-1.1994	1.25864	1.58096	2.51597
1116	CHI3L1	chitinase 3 like 1	10.4444	10.3759	9.71923	9.8664
100506775	LINC01353	long intergenic non-protein coding RNA 1353	1.28959	1.40278	-2.58364	-1.84118
7832	BTG2	BTG anti-proliferation factor 2	8.09738	7.95324	4.32486	4.47828
493	ATP2B4	ATPase plasma membrane Ca2+ transporting 4	7.67261	7.94222	6.92367	6.89849
677843	SNORA77	small nucleolar RNA, H/ACA box 77	-1.44032	0.33495	-0.325066	-0.508311
84719	LINC00260	long intergenic non-protein coding RNA 260	2.13315	1.71046	0.581276	1.5676
54900	LAX1	lymphocyte transmembrane adaptor 1	0.38524	-0.229744	4.01663	3.34141
9877	ZC3H11A	zinc finger CCCH-type containing 11A	7.45503	7.86303	7.73558	7.78107
100381270	ZBED6	zinc finger BED-type containing 6	2.16581	2.41017	2.52359	2.44286
6635	SNRPE	small nuclear ribonucleoprotein polypeptide E	6.4006	6.49805	6.94756	7.26709
22874	PLEKHA6	pleckstrin homology domain containing A6	0.0998732	-0.523561	2.54017	1.8621
84919	PPP1R15B	protein phosphatase 1 regulatory subunit 15B	6.23153	6.42289	5.91138	6.22202
5287	PIK3C2B	phosphatidylinositol-4-phosphate 3-kinase catalytic subunit type 2 beta	-1.57776	-2.37464	-1.90768	-0.925773
4194	MDM4	MDM4 regulator of p53	6.1878	6.31939	5.55642	5.38023
388730	TMEM81	transmembrane protein 81	1.24951	0.869489	1.41108	1.0572
5929	RBBP5	RB binding protein 5, histone lysine methyltransferase complex subunit	5.65714	5.80266	5.57464	6.23426
25778	DSTYK	dual serine/threonine and tyrosine protein kinase	4.00357	3.78994	3.35567	3.91476
81788	NUAK2	NUAK family kinase 2	4.47255	4.37694	0.996157	-3.89716
148808	MFSD4A	major facilitator superfamily domain containing 4A	-3.89716	0.438947	-3.89716	0.565879
2005	ELK4	ETS transcription factor ELK4	4.03338	4.7815	4.36497	3.95476
85414	SLC45A3	solute carrier family 45 member 3	-1.09252	-0.0784621	0.337466	-0.508311
64710	NUCKS1	nuclear casein kinase and cyclin dependent kinase substrate 1	7.45006	7.41491	8.16662	8.12791
8934	RAB29	RAB29, member RAS oncogene family	5.00356	4.98847	4.10566	4.28265
338382	RAB7B	RAB7B, member RAS oncogene family	3.57947	3.50852	6.60253	6.74444
440712	RHEX	regulator of hemoglobinization and erythroid cell expansion	2.3665	2.89771	5.83952	6.15922
729533	FAM72A	family with sequence similarity 72 member A	1.6389	2.03201	3.76129	4.02532
23380	SRGAP2	SLIT-ROBO Rho GTPase activating protein 2	3.29937	3.20847	4.50035	4.01904
9641	IKBKE	inhibitor of nuclear factor kappa B kinase subunit epsilon	7.39888	7.11442	5.68127	5.51117
83593	RASSF5	Ras association domain family member 5	5.79578	5.87784	6.31823	4.63828
1939	EIF2D	eukaryotic translation initiation factor 2D	5.19112	5.60632	5.96379	6.13476
8444	DYRK3	dual specificity tyrosine phosphorylation regulated kinase 3	-0.730048	-1.65049	2.83039	1.15199
9261	MAPKAPK2	MAPK activated protein kinase 2	4.1845	4.40289	1.70379	1.61829
3586	IL10	interleukin 10	3.52596	2.77059	-3.89716	-3.89716
9214	FCMR	Fc mu receptor	4.42161	4.55143	-3.31686	-3.28705
79098	C1orf116	chromosome 1 open reading frame 116	-3.89716	-3.34308	-3.89716	0.421126
5208	PFKFB2	6-phosphofructo-2-kinase/fructose-2,6-biphosphatase 2	4.38046	3.99436	0.922181	-0.30573
55432	YOD1	YOD1 deubiquitinase	4.57744	4.1834	4.3344	4.76928
722	C4BPA	complement component 4 binding protein alpha	0.421762	0.29855	-3.89716	-3.89716
1604	CD55	CD55 molecule (Cromer blood group)	5.49628	5.5484	5.16162	3.27977
1380	CR2	complement C3d receptor 2	4.12206	3.85718	-3.31686	-3.89716
1378	CR1	complement C3b/C4b receptor 1 (Knops blood group)	9.6035	9.48521	3.74708	2.89742
1379	CR1L	complement C3b/C4b receptor 1 like	0.229139	0.566885	-2.90416	-3.28705
4179	CD46	CD46 molecule	9.41794	9.5542	8.06465	8.12298
3914	LAMB3	laminin subunit beta 3	4.75432	5.15042	-0.661792	-3.28705
50486	G0S2	G0/G1 switch 2	7.87857	7.75132	-1.58646	-1.25013
3290	HSD11B1	hydroxysteroid 11-beta dehydrogenase 1	0.932676	-0.177534	-3.89716	-3.89716
80342	TRAF3IP3	TRAF3 interacting protein 3	8.02856	7.92758	5.84286	5.97702
148304	C1orf74	chromosome 1 open reading frame 74	3.41258	3.08033	3.4063	3.18207
27042	UTP25	UTP25 small subunit processome component	5.34285	5.67182	5.81162	5.32409
55758	RCOR3	REST corepressor 3	5.1331	4.70186	5.9957	5.01605
84791	LINC00467	long intergenic non-protein coding RNA 467	0.00677699	1.1195	-0.822082	0.0790713
7779	SLC30A1	solute carrier family 30 member 1	2.01859	1.95224	1.49852	0.565879
4751	NEK2	NIMA related kinase 2	3.46602	4.14803	5.47576	5.71898
9926	LPGAT1	lysophosphatidylglycerol acyltransferase 1	4.78443	4.74815	3.97455	4.1104
25896	INTS7	integrator complex subunit 7	5.70978	5.33134	6.8677	6.96894
51514	DTL	denticleless E3 ubiquitin protein ligase homolog	4.75611	4.63409	7.65794	7.86349
100131205	RPL21P28	ribosomal protein L21 pseudogene 28	3.17651	3.28954	3.84041	4.17108
5525	PPP2R5A	protein phosphatase 2 regulatory subunit B'alpha	4.3357	4.14291	2.71099	3.0893
55248	PACC1	proton activated chloride channel 1	5.71255	5.57907	5.71817	5.34179
29937	NENF	neudesin neurotrophic factor	0.421762	0.597172	0.0439024	0.382549
467	ATF3	activating transcription factor 3	-3.89716	-3.89716	0.612971	-2.26233
25936	NSL1	NSL1 component of MIS12 kinetochore complex	6.46873	6.30456	5.90419	6.08533
128387	TATDN3	TatD DNase domain containing 3	4.86455	5.44082	4.28114	4.39593
642946	FLVCR1-DT	FLVCR1 divergent transcript	-0.440605	-1.39068	-2.58364	-0.832057
28982	FLVCR1	FLVCR heme transporter 1	2.30917	3.14326	3.87022	4.01274
90806	ANGEL2	angel homolog 2	5.72721	5.24192	5.39374	5.27885
26750	RPS6KC1	ribosomal protein S6 kinase C1	2.4035	2.12849	3.59667	2.91104
56950	SMYD2	SET and MYND domain containing 2	-0.376487	-1.51474	3.41531	1.8621
1063	CENPF	centromere protein F	5.92384	5.80022	7.51951	7.40279
51133	KCTD3	potassium channel tetramerization domain containing 3	3.38971	2.46047	3.23864	3.49397
55105	GPATCH2	G-patch domain containing 2	3.70702	3.72628	2.98373	4.03156
51018	RRP15	ribosomal RNA processing 15 homolog	3.64659	4.63227	4.90581	5.05797
127018	LYPLAL1	lysophospholipase like 1	4.86123	4.88333	4.37193	4.95656
2058	EPRS1	glutamyl-prolyl-tRNA synthetase 1	7.45833	7.70383	8.36971	8.43762
10380	BPNT1	3'(2'), 5'-bisphosphate nucleotidase 1	4.56729	4.09065	4.48116	3.63192
55699	IARS2	isoleucyl-tRNA synthetase 2, mitochondrial	4.94674	4.71573	7.10596	6.23087
25782	RAB3GAP2	RAB3 GTPase activating non-catalytic protein subunit 2	6.41143	6.65431	6.06035	6.51178
6791	AURKAP1	aurora kinase A pseudogene 1	-0.812489	0.143002	2.00789	-0.437576
54996	MTARC2	mitochondrial amidoxime reducing component 2	0.526087	-1.39068	1.21848	0.955737
64757	MTARC1	mitochondrial amidoxime reducing component 1	-0.256215	-0.0784621	1.5969	1.65112
105373280	NA	NA	1.20829	1.29605	-3.31686	-3.89716
3142	HLX	H2.0 like homeobox	4.28704	4.16835	3.18166	2.95113
11221	DUSP10	dual specificity phosphatase 10	4.45724	3.87892	4.92803	4.61143
9015	TAF1A	TATA-box binding protein associated factor, RNA polymerase I subunit A	3.16579	2.66016	3.14418	3.45267
100506161	TAF1A-AS1	TAF1A antisense RNA 1	-1.89953	0.183489	-1.20859	0.565879
375056	MIA3	MIA SH3 domain ER export factor 3	6.69913	6.81514	6.99042	7.05923
64853	AIDA	axin interactor, dorsalization associated	2.4126	2.11808	2.78937	3.38109
148362	BROX	BRO1 domain and CAAX motif containing	6.75878	7.03263	6.21099	6.31969
84976	DISP1	dispatched RND transporter family member 1	0.0998732	1.85533	-0.661792	-0.30573
7100	TLR5	toll like receptor 5	1.77216	0.183489	-3.89716	-3.89716
824	CAPN2	calpain 2	-1.57776	-2.37464	1.02	2.13004
7159	TP53BP2	tumor protein p53 binding protein 2	3.14409	4.77489	3.70725	4.10152
105369195	NA	NA	1.6696	2.06489	2.54839	2.04614
23219	FBXO28	F-box protein 28	4.1165	4.25639	5.25624	4.63623
8560	DEGS1	delta 4-desaturase, sphingolipid 1	7.83375	7.91543	7.77508	7.42045
4931	NVL	nuclear VCP like	5.02746	4.95816	5.85368	5.60107
29097	CNIH4	cornichon family AMPA receptor auxiliary protein 4	7.00544	7.04984	6.22002	6.32288
80232	WDR26	WD repeat domain 26	5.63981	5.75896	4.16566	3.71189
127602	DNAH14	dynein axonemal heavy chain 14	4.06835	3.75343	3.89621	3.54726
3930	LBR	lamin B receptor	10.7691	10.7481	9.11125	9.23643
55740	ENAH	ENAH actin regulator	-3.31325	-3.34308	0.259505	-3.89716
6726	SRP9	signal recognition particle 9	8.70689	8.90136	8.95153	9.25682
2052	EPHX1	epoxide hydrolase 1	1.07706	0.818983	1.04345	1.90356
9725	TMEM63A	transmembrane protein 63A	5.53118	5.9733	4.72001	5.15271
29920	PYCR2	pyrroline-5-carboxylate reductase 2	5.85873	5.9566	6.21228	6.25242
163859	SDE2	SDE2 telomere maintenance homolog	6.48014	5.95879	5.53693	6.03491
3020	H3-3A	H3.3 histone A	9.01266	8.93657	8.57299	8.38218
64746	ACBD3	acyl-CoA binding domain containing 3	2.55092	3.29417	1.98385	3.35143
286826	LIN9	lin-9 DREAM MuvB core complex component	2.83441	3.08033	4.62216	5.31002
142	PARP1	poly(ADP-ribose) polymerase 1	5.71163	5.51309	8.78316	8.31558
3707	ITPKB	inositol-trisphosphate 3-kinase B	4.24179	3.85405	2.56469	3.13643
5664	PSEN2	presenilin 2	1.12214	-1.27644	-3.89716	-3.89716
56997	COQ8A	coenzyme Q8A	5.57946	5.16186	7.88281	7.37358
339500	ZNF678	zinc finger protein 678	1.95771	2.42713	2.87028	1.79024
100130093	NA	NA	1.36654	0.684395	0.996157	0.599907
65094	JMJD4	jumonji domain containing 4	2.51756	1.61007	3.18693	2.24202
116841	SNAP47	synaptosome associated protein 47	5.78355	5.42402	5.52553	5.43781
375	ARF1	ADP ribosylation factor 1	10.0548	9.95688	9.68219	9.90922
79169	C1orf35	chromosome 1 open reading frame 35	2.59956	2.41868	4.74883	3.00292
128308	MRPL55	mitochondrial ribosomal protein L55	6.10881	6.00117	5.97527	6.2329
2987	GUK1	guanylate kinase 1	3.70332	3.80948	4.86197	3.66445
200205	IBA57	iron-sulfur cluster assembly factor IBA57	2.18718	2.1894	2.74715	2.58555
84033	OBSCN	obscurin, cytoskeletal calmodulin and titin-interacting RhoGEF	-2.31431	-3.89716	0.0896777	-3.28705
81559	TRIM11	tripartite motif containing 11	2.81395	2.98046	3.46826	3.19326
51127	TRIM17	tripartite motif containing 17	-0.0927436	1.07714	-2.32154	-1.37676
92815	H2AC25	H2A clustered histone 25	-0.376487	-0.892931	0.674346	-2.03644
149603	RNF187	ring finger protein 187	2.8479	2.96312	1.9594	2.47071
58480	RHOU	ras homolog family member U	4.22381	3.86964	2.48128	3.49397
105373132	NA	NA	-3.89716	-3.89716	-0.266219	0.531029
5867	RAB4A	RAB4A, member RAS oncogene family	3.99147	4.17338	4.02843	3.18768
126731	CCSAP	centriole, cilia and spindle associated protein	2.20825	2.67444	3.14418	3.92486
55746	NUP133	nucleoporin 133	4.96077	5.00268	7.04154	6.75439
23456	ABCB10	ATP binding cassette subfamily B member 10	4.00056	4.20569	5.87426	6.00348
27097	TAF5L	TATA-box binding protein associated factor 5 like	2.90706	1.25864	3.71822	3.45267
9816	URB2	URB2 ribosome biogenesis homolog	3.19773	3.40532	5.32842	5.3279
2590	GALNT2	polypeptide N-acetylgalactosaminyltransferase 2	5.03042	5.02513	6.31582	5.58204
22796	COG2	component of oligomeric golgi complex 2	6.18249	6.0817	6.44746	6.11725
84886	C1orf198	chromosome 1 open reading frame 198	-3.31325	-0.283914	2.79629	-2.03644
79573	TTC13	tetratricopeptide repeat domain 13	2.3571	2.79039	1.99592	1.94387
64801	ARV1	ARV1 homolog, fatty acid homeostasis modulator	5.32248	5.09975	5.31282	5.19924
128061	C1orf131	chromosome 1 open reading frame 131	6.00356	5.86155	5.69707	5.4977
8443	GNPAT	glyceronephosphate O-acyltransferase	6.50269	6.68592	7.21841	7.47905
149371	EXOC8	exocyst complex component 8	3.98843	3.83512	3.65873	3.0833
83932	SPRTN	SprT-like N-terminal domain	4.97773	4.8507	4.56659	4.90135
54583	EGLN1	egl-9 family hypoxia inducible factor 1	5.22639	5.522	3.91541	4.1104
7257	TSNAX	translin associated factor X	6.43953	6.71037	5.9288	6.36677
27185	DISC1	DISC1 scaffold protein	0.3093	0.793051	-0.102841	-2.8596
57568	SIPA1L2	signal induced proliferation associated 1 like 2	0.187324	-0.590254	0.299012	-3.28705
54627	MAP10	microtubule associated protein 10	2.3571	0.566885	1.04345	0.728518
84284	NTPCR	nucleoside-triphosphatase, cancer-related	5.58651	5.54743	5.5503	5.72188
84451	MAP3K21	mitogen-activated protein kinase kinase kinase 21	-3.31325	-2.37464	4.39034	4.27214
101927765	COA6-AS1	COA6 antisense RNA 1	0.0540759	1.1195	-0.325066	0.758955
388753	COA6	cytochrome c oxidase assembly factor 6	5.53013	5.68245	5.82183	5.90569
6894	TARBP1	TAR (HIV-1) RNA binding protein 1	3.66955	4.05835	4.79619	4.79888
359948	IRF2BP2	interferon regulatory factor 2 binding protein 2	6.91226	7.03609	6.83027	7.22478
101927851	LNCATV	lncRNA negative regulator of antiviral signaling	1.5916	1.3504	1.87041	2.35592
9804	TOMM20	translocase of outer mitochondrial membrane 20	7.00807	6.71599	7.27801	7.49722
23029	RBM34	RNA binding motif protein 34	6.0633	6.26678	6.01139	6.11284
51742	ARID4B	AT-rich interaction domain 4B	6.64174	6.83355	6.23347	5.90824
9453	GGPS1	geranylgeranyl diphosphate synthase 1	5.56525	5.66558	5.28111	5.47036
6905	TBCE	tubulin folding cofactor E	4.43953	4.44305	4.93588	5.31643
148789	B3GALNT2	beta-1,3-N-acetylgalactosaminyltransferase 2	3.40803	3.22311	4.17366	3.86316
1130	LYST	lysosomal trafficking regulator	8.76546	8.71346	8.08986	7.78408
4811	NID1	nidogen 1	0.3093	0.33495	-2.90416	0.929216
7107	GPR137B	G protein-coupled receptor 137B	0.591669	1.25864	-2.90416	-2.53027
56605	ERO1B	endoplasmic reticulum oxidoreductase 1 beta	1.95771	1.5494	3.19742	1.30422
128178	EDARADD	EDAR associated via death domain	0.187324	0.405108	2.01976	0.0790713
3964	LGALS8	galectin 8	6.91546	6.88009	5.94524	6.5367
55127	HEATR1	HEAT repeat containing 1	5.89572	6.17376	7.27554	7.00471
88	ACTN2	actinin alpha 2	-1.31483	-2.15681	-3.31686	-3.89716
4548	MTR	5-methyltetrahydrofolate-homocysteine methyltransferase	4.74354	5.03899	5.85948	5.55736
2271	FH	fumarate hydratase	5.20297	5.15424	7.05639	6.92935
8564	KMO	kynurenine 3-monooxygenase	4.5364	4.00287	1.13362	-2.53027
23596	OPN3	opsin 3	-1.31483	-0.398767	-0.102841	-2.03644
1122	CHML	CHM like Rab escort protein	1.5916	2.98046	4.22584	4.35915
9156	EXO1	exonuclease 1	3.64272	3.83194	6.17826	6.14416
9859	CEP170	centrosomal protein 170	2.84117	2.75052	2.41989	1.38451
10806	SDCCAG8	SHH signaling and ciliogenesis regulator SDCCAG8	3.83778	2.84188	0.612971	2.9178
10472	ZBTB18	zinc finger and BTB domain containing 18	2.90706	3.24719	1.39293	1.76046
159	ADSS2	adenylosuccinate synthase 2	5.98842	5.62205	6.60647	6.36182
51029	DESI2	desumoylating isopeptidase 2	3.93258	4.04743	3.54831	2.71539
284702	NA	NA	3.91026	3.91844	4.03722	3.78766
3192	HNRNPU	heterogeneous nuclear ribonucleoprotein U	6.92662	6.95217	8.03552	7.34784
84288	EFCAB2	EF-hand calcium binding domain 2	1.38516	1.91666	2.55656	2.27398
64754	SMYD3	SET and MYND domain containing 3	3.68465	4.0692	4.58669	4.73906
64216	TFB2M	transcription factor B2, mitochondrial	5.14681	4.98704	5.77531	5.88687
163882	CNST	consortin, connexin sorting protein	5.74624	5.58946	5.42532	5.39363
51097	SCCPDH	saccharopine dehydrogenase (putative)	5.58953	5.69738	7.58914	7.1521
25909	AHCTF1	AT-hook containing transcription factor 1	3.49201	4.67549	4.94836	5.14265
57116	ZNF695	zinc finger protein 695	1.18723	-3.89716	-0.209679	-2.53027
93474	ZNF670	zinc finger protein 670	3.51332	3.73652	4.16031	4.39108
79862	ZNF669	zinc finger protein 669	3.42612	3.04231	2.88334	2.97726
7678	ZNF124	zinc finger protein 124	5.69494	5.86311	4.48116	5.00657
100500849	MIR3916	microRNA 3916	1.22905	1.14021	0.299012	-0.30573
84838	ZNF496	zinc finger protein 496	2.12209	3.08033	2.96543	3.23175
114548	NLRP3	NLR family pyrin domain containing 3	4.57542	4.27758	4.9296	5.06255
148823	GCSAML	germinal center associated signaling and motility like	-0.145203	0.988521	2.64353	2.43345
646627	LYPD8	LY6/PLAUR domain containing 8	4.1765	4.31223	2.92181	3.12479
80851	SH3BP5L	SH3 binding domain protein 5 like	2.28954	2.55608	3.53182	2.15314
79894	ZNF672	zinc finger protein 672	1.6847	1.8678	2.73999	1.66725
55657	ZNF692	zinc finger protein 692	3.28952	3.52831	5.10005	4.51441
267002	PGBD2	piggyBac transposable element derived 2	3.88105	3.90941	4.21813	4.03778
10771	ZMYND11	zinc finger MYND-type containing 11	4.08268	3.85718	3.88328	3.80964
23185	LARP4B	La ribonucleoprotein 4B	6.69493	6.59316	5.80906	6.31841
23560	GTPBP4	GTP binding protein 4	6.39027	6.0817	6.94562	7.04232
91734	IDI2	isopentenyl-diphosphate delta isomerase 2	-1.31483	0.739746	1.90922	1.19715
55853	IDI2-AS1	IDI2 antisense RNA 1	-0.145203	0.766645	0.674346	0.599907
3422	IDI1	isopentenyl-diphosphate delta isomerase 1	6.21342	6.18751	6.67377	6.83651
22884	WDR37	WD repeat domain 37	5.57237	5.09975	4.45735	4.71597
5214	PFKP	phosphofructokinase, platelet	3.58753	3.15857	5.93509	5.68272
10531	PITRM1	pitrilysin metallopeptidase 1	5.43619	5.06902	5.432	5.51786
100507034	PITRM1-AS1	PITRM1 antisense RNA 1	0.38524	-0.0313659	-1.58646	0.531029
1316	KLF6	KLF transcription factor 6	6.1046	5.86622	5.14139	4.44356
8644	AKR1C3	aldo-keto reductase family 1 member C3	-0.0927436	0.29855	-0.325066	-3.89716
10276	NET1	neuroepithelial cell transforming 1	1.80018	1.7379	4.02549	3.55595
79754	ASB13	ankyrin repeat and SOCS box containing 13	3.90059	3.90337	3.98367	2.85578
54906	TASOR2	transcription activation suppressor family member 2	4.41257	3.66683	3.9776	4.21291
2665	GDI2	GDP dissociation inhibitor 2	7.53378	7.72155	7.63786	7.80452
84893	FBH1	F-box DNA helicase 1	3.34287	3.13296	3.23355	2.54245
3601	IL15RA	interleukin 15 receptor subunit alpha	-3.89716	-1.17059	-0.00337294	-3.89716
3559	IL2RA	interleukin 2 receptor subunit alpha	6.43003	6.44544	-3.89716	-3.89716
84991	RBM17	RNA binding motif protein 17	3.80359	3.90337	4.24113	4.01904
5209	PFKFB3	6-phosphofructo-2-kinase/fructose-2,6-biphosphatase 3	4.23154	3.49652	3.47258	2.96426
5588	PRKCQ	protein kinase C theta	-2.89874	-2.94373	1.33709	0.172483
439949	PRKCQ-AS1	PRKCQ antisense RNA 1	-0.993012	-2.94373	1.97168	1.42303
57713	SFMBT2	Scm like with four mbt domains 2	3.0539	3.32616	2.34637	1.5676
22944	KIN	Kin17 DNA and RNA binding protein	4.32127	4.31223	3.75064	3.50748
509	ATP5F1C	ATP synthase F1 subunit gamma	7.58122	7.50103	7.49633	7.76406
83860	TAF3	TATA-box binding protein associated factor 3	3.75433	3.45164	3.41081	3.22085
10659	CELF2	CUGBP Elav-like family member 2	7.73267	7.701	7.11912	7.25946
414196	CELF2-AS1	CELF2 antisense RNA 1	-2.57713	-2.15681	0.0896777	-2.8596
9712	USP6NL	USP6 N-terminal like	-1.44032	-1.27644	2.01976	0.728518
26019	UPF2	UPF2 regulator of nonsense mediated mRNA decay	5.18582	5.62481	5.43533	6.01219
55526	DHTKD1	dehydrogenase E1 and transketolase domain containing 1	4.5112	4.3416	4.75239	4.10152
55176	SEC61A2	SEC61 translocon subunit alpha 2	1.75795	1.65395	1.689	0.172483
11164	NUDT5	nudix hydrolase 5	5.37114	5.41873	6.32363	6.529
8872	CDC123	cell division cycle 123	6.83861	6.66462	6.94601	7.15925
57118	CAMK1D	calcium/calmodulin dependent protein kinase ID	-2.31431	-0.127148	-3.89716	-3.89716
55388	MCM10	minichromosome maintenance 10 replication initiation factor	3.64659	2.60906	5.95995	5.99791
5264	PHYH	phytanoyl-CoA 2-hydroxylase	-2.09206	-1.51474	0.515717	1.21921
22929	SEPHS1	selenophosphate synthetase 1	4.54263	4.09065	4.98667	4.85102
8559	PRPF18	pre-mRNA processing factor 18	4.86952	5.2937	4.4747	4.69841
55691	FRMD4A	FERM domain containing 4A	0.957765	1.56481	-1.00243	-0.370147
83641	FAM107B	family with sequence similarity 107 member B	5.84703	6.0492	4.50035	4.53214
51182	HSPA14	heat shock protein family A (Hsp70) member 14	4.89247	5.47384	6.03279	6.40517
79723	SUV39H2	SUV39H2 histone lysine methyltransferase	2.11095	1.79127	3.60457	4.02844
64421	DCLRE1C	DNA cross-link repair 1C	5.88758	5.59885	5.52969	5.55628
10557	RPP38	ribonuclease P/MRP subunit p38	3.35236	3.6775	3.99575	3.35642
9397	NMT2	N-myristoyltransferase 2	-0.145203	-0.398767	0.177089	0.342911
80013	MINDY3	MINDY lysine 48 deubiquitinase 3	3.40803	3.73992	3.51514	3.62368
9317	PTER	phosphotriesterase related	3.52176	3.93335	3.77186	3.88747
389941	C1QL3	complement C1q like 3	-1.31483	0.918286	0.374922	0.217014
6251	RSU1	Ras suppressor protein 1	6.6485	6.66864	6.32781	6.78568
1787	TRDMT1	tRNA aspartic acid methyltransferase 1	1.30921	1.61007	2.48984	3.05291
100507347	VIM-AS1	VIM antisense RNA 1	-0.199641	-2.15681	0.704082	-1.66922
7431	VIM	vimentin	1.75795	0.504333	3.9623	3.40053
102723166	STAM-DT	STAM divergent transcript	0.654399	-1.65049	-0.909441	0.458698
8027	STAM	signal transducing adaptor molecule	4.32127	4.35938	3.66252	3.85965
4360	MRC1	mannose receptor C-type 1	-3.89716	1.46979	-3.89716	-3.89716
783	CACNB2	calcium voltage-gated channel auxiliary subunit beta 2	1.36654	0.566885	0.612971	1.76046
221078	NSUN6	NOP2/Sun RNA methyltransferase 6	3.10532	3.92143	3.93435	3.52086
221079	ARL5B	ADP ribosylation factor like GTPase 5B	1.86792	0.370455	2.59675	1.8049
84898	PLXDC2	plexin domain containing 2	3.57543	3.37942	-2.90416	-2.8596
10529	NEBL	nebulette	-3.89716	-3.89716	-3.89716	-3.89716
8028	MLLT10	MLLT10 histone lysine methyltransferase DOT1L cofactor	3.28952	3.86964	3.95304	4.2074
64215	DNAJC1	DnaJ heat shock protein family (Hsp40) member C1	0.932676	0.597172	1.49852	1.03249
23412	COMMD3	COMM domain containing 3	5.34998	5.28558	4.2284	4.59042
648	BMI1	BMI1 proto-oncogene, polycomb ring finger	-2.57713	-1.9676	0.337466	-1.66922
5305	PIP4K2A	phosphatidylinositol-5-phosphate 4-kinase type 2 alpha	5.92782	5.94708	5.09725	5.35306
220213	OTUD1	OTU deubiquitinase 1	-0.812489	-2.15681	0.134045	-0.30573
54518	APBB1IP	amyloid beta precursor protein binding family B member 1 interacting protein	4.27211	4.20814	3.37429	2.9178
23590	PDSS1	decaprenyl diphosphate synthase subunit 1	1.24951	0.626836	2.4377	1.91712
10006	ABI1	abl interactor 1	7.05823	7.21458	6.47305	6.57356
22852	ANKRD26	ankyrin repeat domain containing 26	1.88109	2.06489	2.82364	1.83379
10730	YME1L1	YME1 like 1 ATPase	7.73335	7.91768	8.06034	8.18909
84930	MASTL	microtubule associated serine/threonine kinase like	2.09972	2.93968	4.32486	4.9842
91452	ACBD5	acyl-CoA binding domain containing 5	5.8794	5.73702	4.62411	4.87727
22931	RAB18	RAB18, member RAS oncogene family	6.70839	6.72929	5.78925	5.89117
143098	MPP7	MAGUK p55 scaffold protein 7	1.32858	-1.39068	1.13362	-0.437576
220906	WAC-AS1	WAC antisense RNA 1 (head to head)	3.45284	3.0257	2.25892	2.7461
51322	WAC	WW domain containing adaptor with coiled-coil	6.00055	6.32845	6.47575	6.26772
102724316	SVIL-AS1	SVIL antisense RNA 1	2.77213	3.20847	3.4198	3.07122
6840	SVIL	supervillin	4.13586	4.01695	4.67192	4.30603
55149	MTPAP	mitochondrial poly(A) polymerase	6.07266	6.11806	6.63329	7.05041
1326	MAP3K8	mitogen-activated protein kinase kinase kinase 8	4.26208	3.80948	4.80651	4.07757
220929	ZNF438	zinc finger protein 438	5.79578	5.80995	4.62605	4.23743
220930	ZEB1-AS1	ZEB1 antisense RNA 1	0.526087	-0.283914	1.61266	0.758955
6935	ZEB1	zinc finger E-box binding homeobox 1	4.7199	4.24208	4.07469	4.37889
94134	ARHGAP12	Rho GTPase activating protein 12	5.00507	4.92869	-1.10183	1.0572
3799	KIF5B	kinesin family member 5B	6.78355	6.70255	6.71451	5.63429
80314	EPC1	enhancer of polycomb homolog 1	4.19508	4.30307	3.68506	3.09527
79741	CCDC7	coiled-coil domain containing 7	3.42162	2.70952	-0.517543	1.97012
3688	ITGB1	integrin subunit beta 1	7.05133	6.86656	6.8197	6.32415
8829	NRP1	neuropilin 1	6.4473	6.58987	3.17636	3.24256
56288	PARD3	par-3 family cell polarity regulator	-1.09252	-3.89716	0.844206	0.260212
8453	CUL2	cullin 2	6.27148	6.07027	6.00842	6.03724
1390	CREM	cAMP responsive element modulator	1.55918	1.99836	1.78951	0.458698
219771	CCNY	cyclin Y	5.06691	4.4555	3.55648	4.26155
57209	ZNF248	zinc finger protein 248	4.22381	4.14803	4.42199	4.7599
219749	ZNF25	zinc finger protein 25	4.56729	4.51223	3.41081	3.8771
7581	ZNF33A	zinc finger protein 33A	6.84619	6.8099	6.58066	5.87302
7587	ZNF37A	zinc finger protein 37A	5.3273	5.03485	5.69058	5.64553
158160	HSD17B7P2	hydroxysteroid 17-beta dehydrogenase 7 pseudogene 2	2.91988	2.34027	1.94702	2.54245
399744	LINC00999	long intergenic non-protein coding RNA 999	-0.730048	-2.15681	1.33709	-2.03644
441666	LOC441666	zinc finger protein 91 pseudogene	-3.89716	-3.89716	-1.00243	0.342911
100129482	ZNF37BP	zinc finger protein 37B, pseudogene	4.22897	3.89119	4.34151	3.94486
7582	ZNF33B	zinc finger protein 33B	4.60152	4.99417	4.52138	4.79704
9790	BMS1	BMS1 ribosome biogenesis factor	6.77343	6.71814	7.26217	7.21246
5979	RET	ret proto-oncogene	-1.89953	0.101346	2.48128	1.65112
55454	CSGALNACT2	chondroitin sulfate N-acetylgalactosaminyltransferase 2	5.15767	5.07171	5.36843	4.94998
221002	RASGEF1A	RasGEF domain family member 1A	-2.09206	-3.89716	0.896655	1.03249
3185	HNRNPF	heterogeneous nuclear ribonucleoprotein F	8.7514	8.8907	8.72054	8.86306
642819	ZNF487	zinc finger protein 487	-0.899929	1.27746	-0.266219	-3.89716
8187	ZNF239	zinc finger protein 239	-3.89716	-3.89716	-3.89716	0.0790713
220992	ZNF485	zinc finger protein 485	2.52598	2.79692	2.87683	2.89057
7580	ZNF32	zinc finger protein 32	1.54269	1.58005	1.51539	1.03249
83937	RASSF4	Ras association domain family member 4	8.38436	8.25608	7.40678	7.34408
220979	ZNF22-AS1	ZNF22 antisense RNA 1	-1.44032	0.988521	1.27901	1.94387
7570	ZNF22	zinc finger protein 22	5.66859	5.97041	7.27492	7.65626
93550	ZFAND4	zinc finger AN1-type containing 4	1.8412	1.3504	-0.102841	1.47896
253725	WASHC2C	WASH complex subunit 2C	5.16577	5.52791	5.73627	4.60725
119016	AGAP4	ArfGAP with GTPase domain, ankyrin repeat and PH domain 4	2.8479	2.79039	1.99592	2.84163
728407	PARGP1	poly(ADP-ribose) glycohydrolase pseudogene 1	1.38516	2.28552	2.03154	1.95705
100287932	TIMM23	translocase of inner mitochondrial membrane 23	6.77431	6.78463	7.38342	7.53975
8031	NCOA4	nuclear receptor coactivator 4	10.0156	10.05	10.2113	10.3838
653268	AGAP7P	ArfGAP with GTPase domain, ankyrin repeat and PH domain 7, pseudogene	1.12214	0.0584508	4.56254	4.34417
414241	SHLD2P1	shieldin complex subunit 2 pseudogene 1	-0.652064	-0.66018	0.870669	1.19715
399761	BMS1P1	BMS1 pseudogene 1	0.457382	0.894094	1.51539	1.6348
118738	ZNF488	zinc finger protein 488	-3.89716	-3.89716	0.218885	-3.89716
642517	AGAP9	ArfGAP with GTPase domain, ankyrin repeat and PH domain 9	2.07701	1.72425	1.64368	1.15199
642826	BMS1P2	BMS1 pseudogene 2	2.68467	3.52437	3.38809	3.17079
5599	MAPK8	mitogen-activated protein kinase 8	2.54266	3.68104	4.32486	3.36139
58504	ARHGAP22	Rho GTPase activating protein 22	-0.256215	0.101346	0.704082	-1.5156
57705	WDFY4	WDFY family member 4	5.64271	5.21287	5.89294	6.40216
170371	TMEM273	transmembrane protein 273	4.71255	5.21654	-0.266219	1.15199
2074	ERCC6	ERCC excision repair 6, chromatin remodeling factor	3.78969	4.14548	3.42873	3.83843
8505	PARG	poly(ADP-ribose) glycohydrolase	4.5509	4.54368	5.81588	5.28016
100652748	TIMM23B	translocase of inner mitochondrial membrane 23 homolog B	3.3381	3.25671	3.84708	3.94155
414189	AGAP6	ArfGAP with GTPase domain, ankyrin repeat and PH domain 6	3.2646	3.72628	3.57671	3.42446
100421577	FAM21EP	family with sequence similarity 21, member A pseudogene	-0.993012	-1.27644	0.134045	-1.37676
387680	WASHC2A	WASH complex subunit 2A	5.82419	5.73532	6.23474	5.93014
259230	SGMS1	sphingomyelin synthase 1	2.29939	2.16938	3.94373	2.02124
104355295	SGMS1-AS1	SGMS1 antisense RNA 1	0.144261	-0.459815	1.8964	-3.89716
653308	ASAH2B	N-acylsphingosine amidohydrolase 2B	-0.0421253	-0.398767	0.218885	-1.66922
23283	CSTF2T	cleavage stimulation factor subunit 2 tau variant	6.05605	5.89241	6.19668	6.16633
11130	ZWINT	ZW10 interacting kinetochore protein	6.53222	6.60159	8.06052	8.0512
253430	IPMK	inositol polyphosphate multikinase	1.36654	2.77722	2.80318	2.38548
55847	CISD1	CDGSH iron sulfur domain 1	5.64754	5.71389	5.47791	5.90314
7321	UBE2D1	ubiquitin conjugating enzyme E2 D1	4.24434	4.28458	3.07759	1.8049
7019	TFAM	transcription factor A, mitochondrial	6.44175	6.26443	6.54053	6.84541
80114	BICC1	BicC family RNA binding protein 1	-3.89716	-0.97968	-1.44921	0.260212
8030	CCDC6	coiled-coil domain containing 6	3.03634	3.10161	4.81675	4.19632
983	CDK1	cyclin dependent kinase 1	6.39085	6.30799	7.55666	7.90235
9886	RHOBTB1	Rho related BTB domain containing 1	3.4963	4.11178	1.1116	1.6348
84159	ARID5B	AT-rich interaction domain 5B	-2.57713	-3.89716	-0.209679	0.665645
84890	ADO	2-aminoethanethiol dioxygenase	2.6543	3.55941	1.13362	1.90356
1959	EGR2	early growth response 2	3.13862	2.93375	-3.89716	-3.89716
29982	NRBF2	nuclear receptor binding factor 2	7.37143	7.5172	5.74702	6.172
221037	JMJD1C	jumonji domain containing 1C	7.08481	6.65296	4.75594	5.37778
221035	REEP3	receptor accessory protein 3	4.74894	4.55914	4.04014	4.5453
101928913	LINC01515	long intergenic non-protein coding RNA 1515	-3.89716	-3.89716	-0.822082	0.302154
29119	CTNNA3	catenin alpha 3	0.526087	1.76484	-1.32389	-3.89716
56521	DNAJC12	DnaJ heat shock protein family (Hsp40) member C12	1.12214	2.0864	4.65869	4.85279
23411	SIRT1	sirtuin 1	4.14135	3.06415	2.71099	3.00292
26091	HERC4	HECT and RLD domain containing E3 ubiquitin protein ligase 4	6.36939	5.84508	5.31403	4.84572
64081	PBLD	phenazine biosynthesis like protein domain containing	-3.89716	2.86073	0.548869	-0.582694
3189	HNRNPH3	heterogeneous nuclear ribonucleoprotein H3	7.01929	7.13262	7.14578	7.38308
55680	RUFY2	RUN and FYVE domain containing 2	2.97007	3.13296	2.04322	2.69192
1763	DNA2	DNA replication helicase/nuclease 2	4.02747	3.02012	4.34151	4.78969
8034	SLC25A16	solute carrier family 25 member 16	2.62327	1.46979	2.3651	1.94387
80312	TET1	tet methylcytosine dioxygenase 1	-3.89716	-0.459815	3.27872	1.5503
55749	CCAR1	cell division cycle and apoptosis regulator 1	7.46927	7.61226	7.43504	7.61551
79009	DDX50	DExD-box helicase 50	5.59253	5.61096	6.60451	7.02637
9188	DDX21	DExD-box helicase 21	7.31521	7.20417	7.89132	8.35239
26128	KIFBP	kinesin family binding protein	2.6075	2.93375	4.36264	3.59444
5552	SRGN	serglycin	11.3224	11.3821	11.3201	11.5847
9559	VPS26A	VPS26 retromer complex component A	8.11875	8.0546	7.47061	7.6912
6832	SUPV3L1	Suv3 like RNA helicase	5.73449	5.63579	6.73851	6.79901
3098	HK1	hexokinase 1	6.89084	6.83791	4.60453	3.76909
23555	TSPAN15	tetraspanin 15	0.85468	0.405108	-3.89716	-1.66922
55506	MACROH2A2	macroH2A.2 histone	-0.256215	-0.66018	2.32739	1.66725
84883	AIFM2	apoptosis inducing factor mitochondria associated 2	1.4396	1.48607	-3.89716	-3.89716
219743	TYSND1	trypsin like peroxisomal matrix peptidase 1	2.44844	2.41017	1.8964	0.955737
56681	SAR1A	secretion associated Ras related GTPase 1A	7.66359	7.66236	7.15657	7.28419
5464	PPA1	inorganic pyrophosphatase 1	6.13997	6.04646	8.39158	8.10884
55222	LRRC20	leucine rich repeat containing 20	0.0998732	0.0142413	2.4377	1.47896
1979	EIF4EBP2	eukaryotic translation initiation factor 4E binding protein 2	5.51437	5.87938	5.28726	4.95492
27143	PALD1	phosphatase domain containing paladin 1	1.95771	2.0864	4.01959	3.85614
140766	ADAMTS14	ADAM metallopeptidase with thrombospondin type 1 motif 14	0.38524	-0.0313659	-1.90768	-3.89716
8879	SGPL1	sphingosine-1-phosphate lyase 1	5.8604	5.96751	4.33202	4.28788
5092	PCBD1	pterin-4 alpha-carbinolamine dehydratase 1	2.47475	2.62384	3.20784	2.81291
219699	UNC5B	unc-5 netrin receptor B	-3.31325	-1.51474	2.3836	1.91712
55315	SLC29A3	solute carrier family 29 member 3	5.19903	5.57146	3.94373	4.50994
64072	CDH23	cadherin related 23	3.51332	4.16583	-0.587865	0.955737
414152	C10orf105	chromosome 10 open reading frame 105	2.24947	2.60161	-1.44921	-3.89716
64115	VSIR	V-set immunoregulatory receptor	8.74421	8.48427	7.24615	6.20554
5660	PSAP	prosaposin	12.5653	12.5486	10.381	10.5374
51008	ASCC1	activating signal cointegrator 1 complex subunit 1	4.3874	4.43469	4.80308	4.72564
119504	ANAPC16	anaphase promoting complex subunit 16	7.79947	7.79831	7.34058	7.42045
54541	DDIT4	DNA damage inducible transcript 4	3.5673	3.7021	6.02986	5.13687
54788	DNAJB12	DnaJ heat shock protein family (Hsp40) member B12	7.87981	7.84402	6.48969	6.3581
10367	MICU1	mitochondrial calcium uptake 1	7.7033	7.66504	6.65771	6.70444
90550	MCU	mitochondrial calcium uniporter	3.23412	3.68104	5.29217	4.25623
5033	P4HA1	prolyl 4-hydroxylase subunit alpha 1	7.38941	7.38484	6.78751	7.07482
25961	NUDT13	nudix hydrolase 13	1.86792	1.8678	1.9594	2.14164
11319	ECD	ecdysoneless cell cycle regulator	6.00957	6.42448	6.33436	5.99231
317662	FAM149B1	family with sequence similarity 149 member B1	2.31889	2.96892	1.33709	0.955737
23234	DNAJC9	DnaJ heat shock protein family (Hsp40) member C9	5.74804	5.70522	7.36347	7.51377
414245	DNAJC9-AS1	DNAJC9 and MRPS16 antisense RNA 1	-0.899929	-1.17059	0.643985	0.0299949
51021	MRPS16	mitochondrial ribosomal protein S16	6.9026	6.75848	7.13286	7.19204
118491	CFAP70	cilia and flagella associated protein 70	0.623375	1.03351	1.46418	1.90356
310	ANXA7	annexin A7	7.93573	8.03572	7.26871	7.54576
118490	MSS51	MSS51 mitochondrial translational activator	1.03052	2.33129	-0.739712	0.217014
5532	PPP3CB	protein phosphatase 3 catalytic subunit beta	4.73268	4.01974	3.29346	3.63603
159195	USP54	ubiquitin specific peptidase 54	2.38512	2.1993	2.01976	3.29543
729092	AGAP5	ArfGAP with GTPase domain, ankyrin repeat and PH domain 5	0.269776	1.85533	0.612971	1.66725
729096	BMS1P4	BMS1 pseudogene 4	3.37116	3.48442	2.97156	3.12479
9632	SEC24C	SEC24 homolog C, COPII coat complex component	7.47662	7.6373	7.448	7.5006
170384	FUT11	fucosyltransferase 11	2.48342	2.12849	3.12233	1.73006
118487	CHCHD1	coiled-coil-helix-coiled-coil-helix domain containing 1	5.76146	5.69651	5.33318	5.47496
23053	ZSWIM8	zinc finger SWIM-type containing 8	4.00056	4.21548	1.73293	2.10656
8509	NDST2	N-deacetylase and N-sulfotransferase 2	3.79318	3.67395	3.99575	3.19326
818	CAMK2G	calcium/calmodulin dependent protein kinase II gamma	5.05097	5.12596	4.99421	3.94155
5328	PLAU	plasminogen activator, urokinase	2.96389	2.53276	6.21551	5.07621
7414	VCL	vinculin	8.35721	8.35785	7.63401	7.54712
26985	AP3M1	adaptor related protein complex 3 subunit mu 1	7.37026	7.36655	7.25747	7.13153
132	ADK	adenosine kinase	6.41086	6.38921	7.85429	8.10754
102723439	LOC102723439	uncharacterized LOC102723439	0.0998732	0.965487	0.947263	0.758955
23522	KAT6B	lysine acetyltransferase 6B	4.12483	4.44929	4.41527	4.73715
142891	SAMD8	sterile alpha motif domain containing 8	4.83777	4.6083	2.5888	3.35143
7417	VDAC2	voltage dependent anion channel 2	7.355	7.23188	8.29977	8.14512
118881	COMTD1	catechol-O-methyltransferase domain containing 1	-3.31325	-2.6313	0.761775	-2.8596
84858	ZNF503	zinc finger protein 503	0.827715	0.684395	-0.386415	-0.925773
101929234	LOC101929234	uncharacterized LOC101929234	-2.57713	-2.94373	-2.58364	0.665645
83938	LRMDA	leucine rich melanocyte differentiation associated	1.91991	1.01119	0.674346	-0.744059
3778	KCNMA1	potassium calcium-activated channel subfamily M alpha 1	-3.89716	-3.34308	-3.89716	-3.89716
11128	POLR3A	RNA polymerase III subunit A	5.80445	5.96606	5.8462	5.87041
6229	RPS24	ribosomal protein S24	8.56179	8.65178	8.96599	9.25956
283050	ZMIZ1-AS1	ZMIZ1 antisense RNA 1	1.05397	1.20064	-1.90768	-3.89716
57178	ZMIZ1	zinc finger MIZ-type containing 1	5.23795	5.42613	5.10424	5.51005
10105	PPIF	peptidylprolyl isomerase F	3.8105	4.10389	4.37193	4.21291
219654	ZCCHC24	zinc finger CCHC-type containing 24	0.187324	2.09704	0.0896777	-3.28705
143244	EIF5AL1	eukaryotic translation initiation factor 5A like 1	-2.31431	-1.51474	1.17667	-0.370147
650623	BEND3P3	BEN domain containing 3 pseudogene 3	1.57548	0.143002	-0.266219	-2.8596
101060691	NUTM2B-AS1	NUTM2B antisense RNA 1	2.80015	2.04305	2.62033	2.13004
642361	LOC642361	uncharacterized LOC642361	-2.31431	-1.27644	0.337466	-2.26233
219347	TMEM254-AS1	TMEM254 antisense RNA 1	-1.09252	0.626836	-3.89716	0.565879
80195	TMEM254	transmembrane protein 254	5.25323	5.44082	5.0166	4.75802
311	ANXA11	annexin A11	5.63301	5.21532	6.62942	5.72188
84293	PRXL2A	peroxiredoxin like 2A	-0.507706	-3.89716	-1.10183	-3.89716
81619	TSPAN14	tetraspanin 14	8.50295	8.262	7.11705	6.48643
387694	SH2D4B	SH2 domain containing 4B	1.00667	-0.66018	-3.89716	-3.89716
27069	GHITM	growth hormone inducible transmembrane protein	9.17122	9.26148	9.07179	9.32722
54462	CCSER2	coiled-coil serine rich protein 2	2.47475	2.69559	0.447036	1.36485
23063	WAPL	WAPL cohesin release factor	5.52699	5.63944	6.16094	5.61881
2746	GLUD1	glutamate dehydrogenase 1	4.90865	4.50226	4.90741	5.33675
54537	SHLD2	shieldin complex subunit 2	3.95456	4.38564	5.83449	5.98911
728190	NUTM2A-AS1	NUTM2A antisense RNA 1	4.10531	4.08798	4.25375	4.06849
439994	LINC00863	long intergenic non-protein coding RNA 863	-2.89874	-3.89716	-0.00337294	-2.53027
9562	MINPP1	multiple inositol-polyphosphate phosphatase 1	3.2646	2.87316	4.44199	3.88747
9060	PAPSS2	3'-phosphoadenosine 5'-phosphosulfate synthase 2	2.28954	1.5494	-3.89716	-1.66922
84896	ATAD1	ATPase family AAA domain containing 1	6.5514	6.31996	6.73806	6.91717
142913	CFL1P1	cofilin 1 pseudogene 1	-0.812489	-0.811103	0.218885	0.665645
100144748	KLLN	killin, p53 regulated DNA replication inhibitor	1.28959	0.405108	1.15531	0.955737
5728	PTEN	phosphatase and tensin homolog	8.28625	8.31279	7.36696	7.52349
55328	RNLS	renalase, FAD dependent amine oxidase	1.42168	0.684395	2.17647	2.07061
142910	LIPJ	lipase family member J	-1.1994	-1.39068	0.447036	-1.5156
643418	LIPN	lipase family member N	0.982426	1.22023	-2.90416	-0.30573
118932	ANKRD22	ankyrin repeat domain 22	8.20264	8.31891	5.06324	5.45302
57559	STAMBPL1	STAM binding protein like 1	2.06551	1.80432	4.29586	3.27451
355	FAS	Fas cell surface death receptor	3.79318	3.12778	3.24877	3.38109
3988	LIPA	lipase A, lysosomal acid type	3.11093	2.89771	5.56252	5.97621
3433	IFIT2	interferon induced protein with tetratricopeptide repeats 2	1.88109	2.82918	0.374922	1.8049
3437	IFIT3	interferon induced protein with tetratricopeptide repeats 3	3.67334	3.34859	2.16582	-0.128124
3434	IFIT1	interferon induced protein with tetratricopeptide repeats 1	-0.993012	0.405108	-3.31686	-0.661122
24138	IFIT5	interferon induced protein with tetratricopeptide repeats 5	1.14417	-0.0784621	-3.89716	-3.89716
53354	PANK1	pantothenate kinase 1	0.229139	-0.127148	0.337466	0.382549
9585	KIF20B	kinesin family member 20B	5.28207	5.07441	6.41411	6.87914
10556	RPP30	ribonuclease P/MRP subunit p30	5.34879	4.83331	5.61922	5.77869
84333	PCGF5	polycomb group ring finger 5	3.01259	3.15857	3.41081	2.56846
80351	TNKS2	tankyrase 2	4.76324	4.97844	3.87022	3.52086
9044	BTAF1	B-TFIID TATA-box binding protein associated factor 1	4.9869	4.63227	4.92645	3.89776
22849	CPEB3	cytoplasmic polyadenylation element binding protein 3	0.457382	-1.07198	0.447036	-3.28705
54708	MARCHF5	membrane associated ring-CH-type finger 5	3.46164	2.48497	4.25124	2.79833
3416	IDE	insulin degrading enzyme	6.59603	6.57853	6.53537	6.57409
3832	KIF11	kinesin family member 11	3.90704	3.63434	6.78968	6.17975
3087	HHEX	hematopoietically expressed homeobox	3.90382	4.10389	3.89299	4.00641
54536	EXOC6	exocyst complex component 6	5.7888	6.18937	4.99271	5.46691
1592	CYP26A1	cytochrome P450 family 26 subfamily A member 1	3.58753	3.24719	-3.89716	-3.89716
26509	MYOF	myoferlin	1.60754	3.24241	-2.90416	-3.89716
55165	CEP55	centrosomal protein 55	2.16581	2.16938	4.59067	3.02813
338557	FFAR4	free fatty acid receptor 4	-1.57776	-0.459815	3.36035	1.19715
118924	FRA10AC1	FRA10A associated CGG repeat 1	2.26964	2.02088	3.42427	3.35143
159371	SLC35G1	solute carrier family 35 member G1	-0.440605	0.29855	2.0663	1.32472
266971	PIPSL	PIP5K1A and PSMD4 like (pseudogene)	1.55918	1.61007	0.996157	1.32472
64318	NOC3L	NOC3 like DNA replication regulator	4.9945	4.40931	5.79272	6.18886
3070	HELLS	helicase, lymphoid specific	3.06548	2.50906	5.32483	5.53555
5832	ALDH18A1	aldehyde dehydrogenase 18 family member A1	6.10951	6.21828	8.29673	8.30047
26123	TCTN3	tectonic family member 3	6.17248	6.02016	6.89374	7.30529
953	ENTPD1	ectonucleoside triphosphate diphosphohydrolase 1	7.44036	7.39942	6.19341	6.60217
728558	ENTPD1-AS1	ENTPD1 antisense RNA 1	1.52601	1.31439	0.299012	-0.744059
100127889	NA	NA	0.0540759	0.94208	-3.31686	-2.53027
387707	CC2D2B	coiled-coil and C2 domain containing 2B	0.85468	1.50216	-0.822082	-2.26233
54619	CCNJ	cyclin J	2.53434	2.92781	3.4812	2.33587
9849	ZNF518A	zinc finger protein 518A	6.62471	6.34973	6.1373	5.60422
56889	TM9SF3	transmembrane 9 superfamily member 3	5.58852	5.71216	5.1723	5.52341
118788	PIK3AP1	phosphoinositide-3-kinase adaptor protein 1	7.17181	7.3168	6.23919	6.23899
728658	RPL13AP5	ribosomal protein L13a pseudogene 5	5.05388	5.06902	5.18554	5.31643
84458	LCOR	ligand dependent nuclear receptor corepressor	5.46819	5.92785	5.0166	4.30861
26148	NA	NA	2.8479	3.88507	2.59675	2.69192
84986	ARHGAP19	Rho GTPase activating protein 19	5.60052	5.47282	5.77968	6.16704
10023	FRAT1	FRAT regulator of WNT signaling pathway 1	1.6847	1.03351	-0.386415	-0.925773
23401	FRAT2	FRAT regulator of WNT signaling pathway 2	3.86456	4.20569	2.75427	3.19882
23223	RRP12	ribosomal RNA processing 12 homolog	6.95299	6.90263	6.74568	6.43257
5223	PGAM1	phosphoglycerate mutase 1	8.64234	8.51706	8.5578	8.32896
51013	EXOSC1	exosome component 1	6.24943	6.26029	5.76565	6.11431
84287	ZDHHC16	zinc finger DHHC-type palmitoyltransferase 16	2.09972	2.31316	4.75417	3.74268
64210	MMS19	MMS19 homolog, cytosolic iron-sulfur assembly component	5.9294	6.06487	6.7421	6.8639
80019	UBTD1	ubiquitin domain containing 1	1.18723	1.18078	1.35595	-0.128124
118812	MORN4	MORN repeat containing 4	-3.89716	-2.37464	0.177089	-1.026
55361	PI4K2A	phosphatidylinositol 4-kinase type 2 alpha	2.09972	1.9046	0.733216	0.846596
60370	AVPI1	arginine vasopressin induced 1	1.74359	1.07714	2.96543	1.42303
118813	ZFYVE27	zinc finger FYVE-type containing 27	5.8604	5.98121	5.57666	5.7151
27291	R3HCC1L	R3H domain and coiled-coil containing 1 like	5.49414	5.69738	5.24869	4.87032
84795	PYROXD2	pyridine nucleotide-disulphide oxidoreductase domain 2	4.47255	4.62126	-0.739712	1.30422
3257	HPS1	HPS1 biogenesis of lysosomal organelles complex 3 subunit 1	8.41709	8.16266	7.98627	7.75489
2805	GOT1	glutamic-oxaloacetic transaminase 1	5.9785	5.99763	6.01214	6.30816
81894	SLC25A28	solute carrier family 25 member 28	3.01856	3.33966	3.0018	2.55118
57089	ENTPD7	ectonucleoside triphosphate diphosphohydrolase 7	5.83439	5.87552	6.10771	5.80991
1355	COX15	cytochrome c oxidase assembly homolog COX15	6.24115	6.6947	6.37016	6.58741
51076	CUTC	cutC copper transporter	5.75521	5.91363	6.3817	6.72963
1244	ABCC2	ATP binding cassette subfamily C member 2	-2.57713	1.1195	-1.44921	-3.89716
23268	DNMBP	dynamin binding protein	0.38524	1.23956	1.39293	1.10537
10613	ERLIN1	ER lipid raft associated 1	7.14065	7.34802	8.32152	8.50805
1147	CHUK	component of inhibitor of nuclear factor kappa B kinase complex	3.72905	3.87274	4.57466	3.42446
55280	CWF19L1	CWF19 like cell cycle control factor 1	6.23859	5.96824	6.06251	6.15063
282991	BLOC1S2	biogenesis of lysosomal organelles complex 1 subunit 2	7.86662	7.80866	6.03059	6.2
9033	PKD2L1	polycystin 2 like 1, transient receptor potential cation channel	4.58551	4.65584	-2.58364	-3.89716
6319	SCD	stearoyl-CoA desaturase	6.95299	6.83514	9.6265	9.30741
90271	OLMALINC	oligodendrocyte maturation-associated long intergenic non-coding RNA	-0.376487	-0.398767	2.70365	3.16512
25956	SEC31B	SEC31 homolog B, COPII coat complex component	5.8259	5.81399	4.32963	4.21565
4714	NDUFB8	NADH:ubiquinone oxidoreductase subunit B8	7.74691	7.88755	7.96244	8.07048
55662	HIF1AN	hypoxia inducible factor 1 subunit alpha inhibitor	6.3327	6.39083	6.14477	6.46293
55719	SLF2	SMC5-SMC6 complex localization factor 2	5.00356	5.53379	5.98135	5.73533
57715	SEMA4G	semaphorin 4G	0.982426	-0.733669	-1.00243	-0.582694
84545	MRPL43	mitochondrial ribosomal protein L43	5.98461	5.72593	5.7823	6.05268
56652	TWNK	twinkle mtDNA helicase	3.24944	3.83829	4.73629	5.08825
84445	LZTS2	leucine zipper tumor suppressor 2	1.80018	0.965487	3.88328	2.63562
79955	PDZD7	PDZ domain containing 7	1.38516	1.56481	1.8964	1.8049
81855	SFXN3	sideroflexin 3	5.51225	4.93463	5.4017	5.0595
8945	BTRC	beta-transducin repeat containing E3 ubiquitin protein ligase	3.14409	4.59523	4.35563	4.10449
27343	POLL	DNA polymerase lambda	4.21863	4.12223	4.62605	4.21016
25911	DPCD	deleted in primary ciliary dyskinesia homolog (mouse)	0.772225	1.03351	3.68878	3.61538
6468	FBXW4	F-box and WD repeat domain containing 4	3.22382	3.70558	2.87683	1.81942
10360	NPM3	nucleophosmin/nucleoplasmin 3	4.08268	4.07459	6.07962	6.21105
10724	OGA	O-GlcNAcase	6.52908	6.36961	6.43532	5.75717
30819	KCNIP2	potassium voltage-gated channel interacting protein 2	1.80018	-1.80035	0.0896777	-0.184931
79591	ARMH3	armadillo like helical domain containing 3	4.4103	4.60458	4.58669	4.41039
79803	HPS6	HPS6 biogenesis of lysosomal organelles complex 2 subunit 3	3.21344	2.72331	1.80331	2.2312
8861	LDB1	LIM domain binding 1	1.8412	2.51701	1.46418	1.84802
23082	PPRC1	PPARG related coactivator 1	4.73449	4.22763	7.08139	6.19931
9221	NOLC1	nucleolar and coiled-body phosphoprotein 1	7.45365	7.41517	9.18023	9.37552
83401	ELOVL3	ELOVL fatty acid elongase 3	0.907143	-0.398767	3.02555	3.41971
8729	GBF1	golgi brefeldin A resistant guanine nucleotide exchange factor 1	6.50801	5.99336	6.46764	5.71607
4791	NFKB2	nuclear factor kappa B subunit 2	1.60754	1.58005	-0.325066	-0.370147
79176	FBXL15	F-box and leucine rich repeat protein 15	1.60754	1.41983	4.10844	1.30422
79004	CUEDC2	CUE domain containing 2	6.61143	6.58704	6.6733	6.77315
100505761	C10orf95-AS1	C10orf95 antisense RNA 1	3.76858	3.01452	2.85048	2.56846
79847	MFSD13A	major facilitator superfamily domain containing 13A	4.4171	4.35051	2.9531	2.89742
10121	ACTR1A	actin related protein 1A	6.92781	7.01731	6.1921	6.61575
51684	SUFU	SUFU negative regulator of hedgehog signaling	3.4963	3.42656	2.78242	1.68321
81603	TRIM8	tripartite motif containing 8	2.86126	2.90982	3.35567	2.22031
403	ARL3	ADP ribosylation factor like GTPase 3	5.31278	4.86166	3.80996	4.24283
118980	SFXN2	sideroflexin 2	4.17383	4.7532	5.36727	5.53555
54838	WBP1L	WW domain binding protein 1 like	7.08978	7.05973	5.39488	4.39835
119032	BORCS7	BLOC-1 related complex subunit 7	5.60549	5.85452	4.90581	5.49204
22978	NT5C2	5'-nucleotidase, cytosolic II	8.48877	8.59253	7.7412	7.77224
84108	PCGF6	polycomb group ring finger 6	1.38516	-0.0784621	4.36961	3.53412
6877	TAF5	TATA-box binding protein associated factor 5	0.800237	1.51808	2.73999	1.47896
84833	ATP5MK	ATP synthase membrane subunit k	6.47036	6.59598	6.68546	6.89507
22984	PDCD11	programmed cell death 11	5.48877	6.07162	7.13695	7.19587
51063	CALHM2	calcium homeostasis modulator family member 2	5.47906	5.33022	3.48548	4.2293
9644	SH3PXD2A	SH3 and PX domains 2A	5.20034	5.38332	2.88334	1.6348
100505839	SH3PXD2A-AS1	SH3PXD2A antisense RNA 1	2.12209	0.793051	-3.31686	-3.89716
79991	STN1	STN1 subunit of CST complex	4.27711	4.64138	4.12502	4.42944
9748	SLK	STE20 like kinase	5.13173	5.39953	5.05461	4.76366
1308	COL17A1	collagen type XVII alpha 1 chain	4.23411	4.32586	5.51927	5.30358
119392	SFR1	SWI5 dependent homologous recombination repair protein 1	4.09121	3.76013	4.34151	4.88764
9446	GSTO1	glutathione S-transferase omega 1	8.90451	8.98677	7.76432	8.04697
119391	GSTO2	glutathione S-transferase omega 2	-0.812489	0.712336	-2.58364	0.955737
85450	ITPRIP	inositol 1,4,5-trisphosphate receptor interacting protein	5.80358	5.29254	5.79531	3.75028
101927472	ITPRIP-AS1	ITPRIP antisense RNA 1	1.18723	-0.0784621	-0.0522501	-1.026
159686	CFAP58	cilia and flagella associated protein 58	3.27462	3.27087	0.922181	0.495317
100505869	CFAP58-DT	CFAP58 divergent transcript	-0.199641	-0.177534	-2.90416	-3.89716
7511	XPNPEP1	X-prolyl aminopeptidase 1	7.70492	7.86692	7.43254	7.64612
120	ADD3	adducin 3	9.20657	9.18984	7.10909	6.99315
4601	MXI1	MAX interactor 1, dimerization protein	4.62128	4.50426	4.45735	4.80436
10285	SMNDC1	survival motor neuron domain containing 1	5.05097	5.28558	4.98516	5.20754
9126	SMC3	structural maintenance of chromosomes 3	7.31491	7.21611	7.83699	7.96469
282997	PDCD4-AS1	PDCD4 antisense RNA 1	-1.7297	-0.590254	1.08924	-0.582694
27250	PDCD4	programmed cell death 4	6.55552	6.48647	7.70719	7.95937
92482	BBIP1	BBSome interacting protein 1	3.18185	3.45164	2.18703	1.84802
8036	SHOC2	SHOC2 leucine rich repeat scaffold protein	6.9373	6.74797	6.6197	6.87654
57678	GPAM	glycerol-3-phosphate acyltransferase, mitochondrial	4.21082	2.65297	3.2688	3.92486
51703	ACSL5	acyl-CoA synthetase long chain family member 5	6.88063	6.6673	6.82732	7.16566
64429	ZDHHC6	zinc finger DHHC-type palmitoyltransferase 6	6.86827	6.81555	6.81247	6.91801
143187	VTI1A	vesicle transport through interaction with t-SNAREs 1A	5.82505	6.22496	5.33437	5.95336
6934	TCF7L2	transcription factor 7 like 2	2.3665	2.55608	2.46401	2.31553
840	CASP7	caspase 7	4.61932	4.3416	2.34637	3.67246
9937	DCLRE1A	DNA cross-link repair 1A	4.88104	5.01816	6.14612	5.95582
374354	NHLRC2	NHL repeat containing 2	3.01856	3.32164	4.46388	3.69625
55088	CCDC186	coiled-coil domain containing 186	5.64078	5.73617	4.42199	3.04675
3983	ABLIM1	actin binding LIM protein 1	6.61192	6.68503	3.85704	3.98404
57700	FHIP2A	FHF complex subunit HOOK interacting protein 2A	1.54269	2.40162	1.31799	2.61912
142940	TRUB1	TruB pseudouridine synthase family member 1	4.98385	4.90467	5.46386	5.71994
57698	SHTN1	shootin 1	2.11095	2.37564	0.947263	2.43345
6571	SLC18A2	solute carrier family 18 member A2	4.56116	4.75823	4.11676	4.37643
118987	PDZD8	PDZ domain containing 8	4.44398	4.48414	4.10566	4.00641
22841	RAB11FIP2	RAB11 family interacting protein 2	3.8105	3.99436	2.55656	2.13004
63877	FAM204A	family with sequence similarity 204 member A	6.58551	6.53763	6.87507	6.66027
143384	CACUL1	CDK2 associated cullin domain 1	6.72402	6.7095	6.05243	6.03024
340719	NANOS1	nanos C2HC-type zinc finger 1	2.43956	2.66732	2.51522	2.77618
8661	EIF3A	eukaryotic translation initiation factor 3 subunit A	8.70295	8.84341	8.95588	8.9232
404636	DENND10	DENN domain containing 10	6.86164	6.78586	6.27368	6.51234
119559	SFXN4	sideroflexin 4	5.40118	5.38115	6.16763	6.32796
10935	PRDX3	peroxiredoxin 3	9.4575	9.60846	9.17676	9.39056
2869	GRK5	G protein-coupled receptor kinase 5	-1.09252	-1.27644	-1.58646	-3.89716
6001	RGS10	regulator of G protein signaling 10	6.15225	6.03821	4.901	4.41994
7073	TIAL1	TIA1 cytotoxic granule associated RNA binding protein like 1	4.57136	4.81249	4.60453	4.65051
9531	BAG3	BAG cochaperone 3	-1.57776	-2.6313	-3.89716	-3.89716
22876	INPP5F	inositol polyphosphate-5-phosphatase F	2.91348	3.19368	3.12782	1.61829
79892	MCMBP	minichromosome maintenance complex binding protein	4.80532	4.77157	3.9776	4.37152
11196	SEC23IP	SEC23 interacting protein	6.50375	6.66685	6.59213	6.25643
55717	WDR11	WD repeat domain 11	7.34731	7.28285	6.30373	6.5168
11101	ATE1	arginyltransferase 1	4.05679	3.97431	4.94058	4.45986
54780	NSMCE4A	NSE4 homolog A, SMC5-SMC6 complex component	1.78624	1.5494	3.72549	2.65193
59338	PLEKHA1	pleckstrin homology domain containing A1	0.982426	1.1195	0.643985	0.382549
80007	C10orf88	chromosome 10 open reading frame 88	3.91667	4.11178	4.49611	3.83129
118672	PSTK	phosphoseryl-tRNA kinase	3.14955	2.98046	2.3651	3.48944
64376	IKZF5	IKAROS family zinc finger 5	6.1116	5.75056	5.88485	6.21654
36	ACADSB	acyl-CoA dehydrogenase short/branched chain	5.58551	5.76397	5.15626	4.99862
9184	BUB3	BUB3 mitotic checkpoint protein	8.13482	8.18152	8.66256	8.88425
51363	CHST15	carbohydrate sulfotransferase 15	7.84241	7.81471	-3.89716	-3.89716
4942	OAT	ornithine aminotransferase	6.0841	6.13299	3.98064	4.48284
64077	LHPP	phospholysine phosphohistidine inorganic pyrophosphate phosphatase	-2.09206	-1.07198	0.177089	-1.026
9679	FAM53B	family with sequence similarity 53 member B	3.00659	2.48497	3.22332	3.36634
399818	EEF1AKMT2	EEF1A lysine methyltransferase 2	2.98845	3.28023	5.49821	4.7599
23172	ABRAXAS2	abraxas 2, BRISC complex subunit	5.39889	5.2879	5.73897	5.74392
54764	ZRANB1	zinc finger RANBP2-type containing 1	4.0245	3.45164	3.17105	4.10745
1488	CTBP2	C-terminal binding protein 2	5.3321	5.5377	5.39602	5.19368
26098	EDRF1	erythroid differentiation regulatory factor 1	5.36881	4.91523	5.23603	6.09803
7390	UROS	uroporphyrinogen III synthase	4.02747	3.39674	5.50456	3.94155
56647	BCCIP	BRCA2 and CDKN1A interacting protein	7.14987	6.99651	7.6008	7.67583
55760	DHX32	DEAH-box helicase 32 (putative)	2.229	3.05872	3.37429	2.44286
5791	PTPRE	protein tyrosine phosphatase receptor type E	8.89906	8.82803	6.96953	7.25279
4288	MKI67	marker of proliferation Ki-67	6.30669	6.31485	7.43088	7.38369
4255	MGMT	O-6-methylguanine-DNA methyltransferase	4.35707	4.05563	4.58469	4.59042
105378559	NA	NA	-3.89716	-0.0313659	0.733216	0.382549
253738	EBF3	EBF transcription factor 3	-3.89716	-3.89716	0.870669	1.03249
387723	C10orf143	chromosome 10 open reading frame 143	0.591669	1.20064	0.374922	0.0299949
10539	GLRX3	glutaredoxin 3	6.0013	5.85216	6.91376	6.95792
55844	PPP2R2D	protein phosphatase 2 regulatory subunit Bdelta	2.4126	3.55555	3.53182	3.806
664	BNIP3	BCL2 interacting protein 3	2.76504	2.74376	5.01067	3.59865
282974	STK32C	serine/threonine kinase 32C	-1.1994	0.222871	1.27901	1.4039
80313	LRRC27	leucine rich repeat containing 27	2.21866	1.16064	3.04891	3.35143
170394	PWWP2B	PWWP domain containing 2B	-3.31325	-3.89716	2.47267	1.36485
3632	INPP5A	inositol polyphosphate-5-phosphatase A	2.27963	1.14021	2.48984	3.0893
27287	VENTX	VENT homeobox	-0.256215	-0.811103	-1.32389	-3.28705
101	ADAM8	ADAM metallopeptidase domain 8	3.83101	3.55555	4.35563	3.55595
10844	TUBGCP2	tubulin gamma complex associated protein 2	6.76812	6.60392	6.91058	6.74966
118472	ZNF511	zinc finger protein 511	3.94204	4.03088	5.17628	4.88764
282969	FUOM	fucose mutarotase	3.99451	3.80948	3.79277	3.75783
1892	ECHS1	enoyl-CoA hydratase, short chain 1	7.66573	7.59243	8.29123	8.01166
196743	PAOX	polyamine oxidase	3.32851	3.27087	2.34637	3.01558
92170	MTG1	mitochondrial ribosome associated GTPase 1	4.26208	4.58771	5.26749	4.48284
503542	SPRN	shadow of prion protein	1.36654	2.57902	2.87028	1.99591
1571	CYP2E1	cytochrome P450 family 2 subfamily E member 1	2.37584	1.51808	1.83053	1.61829
51272	BET1L	Bet1 golgi vesicular membrane trafficking protein like	5.68558	5.02095	5.83868	5.19646
60626	RIC8A	RIC8 guanine nucleotide exchange factor A	5.54159	5.68068	5.93352	6.18186
23410	SIRT3	sirtuin 3	2.3571	2.27619	3.57269	1.91712
5719	PSMD13	proteasome 26S subunit, non-ATPase 13	8.00469	8.0333	7.82182	7.95589
80162	PGGHG	protein-glucosylgalactosylhydroxylysine glucosidase	3.43061	2.32225	0.996157	-3.89716
10581	IFITM2	interferon induced transmembrane protein 2	8.54495	8.49361	5.92644	6.04189
8519	IFITM1	interferon induced transmembrane protein 1	5.90703	5.74127	1.02	1.8049
10410	IFITM3	interferon induced transmembrane protein 3	3.27462	3.31254	0.548869	0.260212
59307	SIGIRR	single Ig and TIR domain containing	4.22122	4.09861	5.48435	4.69251
338440	ANO9	anoctamin 9	-1.57776	-3.89716	0.971917	1.17475
81490	PTDSS2	phosphatidylserine synthase 2	-0.507706	-0.892931	0.704082	-1.37676
6050	RNH1	ribonuclease/angiogenin inhibitor 1	1.12214	1.09848	2.81003	2.26341
8045	RASSF7	Ras association domain family member 7	0.3093	-0.398767	2.04322	0.846596
10522	DEAF1	DEAF1 transcription factor	1.40354	0.766645	3.21302	1.68321
283232	TMEM80	transmembrane protein 80	4.5364	4.41357	4.0343	4.42944
64787	EPS8L2	EPS8 like 2	-0.0421253	0.844457	1.04345	1.73006
6888	TALDO1	transaldolase 1	9.71869	9.66641	9.87323	9.84926
347862	GATD1	glutamine amidotransferase class 1 domain containing 1	4.52804	4.71054	5.97831	5.52673
171391	GATD1-DT	GATD1 divergent transcript	0.3093	0.535948	0.337466	-3.28705
105369190	NA	NA	0.85468	0.261207	-1.32389	-2.26233
79751	SLC25A22	solute carrier family 25 member 22	2.3571	2.20914	3.69249	2.59402
55367	PIDD1	p53-induced death domain protein 1	1.60754	2.06489	4.85204	3.68441
6181	RPLP2	ribosomal protein lateral stalk subunit P2	8.32217	8.33697	9.03159	9.27528
57104	PNPLA2	patatin like phospholipase domain containing 2	-0.0927436	-0.283914	2.33691	0.929216
283229	CRACR2B	calcium release activated channel regulator 2B	0.3093	-1.17059	3.44203	1.47896
977	CD151	CD151 molecule (Raph blood group)	4.13311	3.81914	4.96688	4.89451
5441	POLR2L	RNA polymerase II, I and III subunit L	6.50429	6.59972	6.41467	6.47959
7106	TSPAN4	tetraspanin 4	0.144261	0.684395	0.674346	0.846596
66005	CHID1	chitinase domain containing 1	7.01444	6.99367	7.60721	7.79629
54472	TOLLIP	toll interacting protein	4.30181	4.13777	5.61238	3.94817
81532	MOB2	MOB kinase activator 2	2.84117	2.90378	3.64729	3.00926
402778	IFITM10	interferon induced transmembrane protein 10	-0.440605	-1.51474	-1.90768	-1.66922
1509	CTSD	cathepsin D	13.9846	13.8177	8.87803	8.13844
7136	TNNI2	troponin I2, fast skeletal type	7.51753	7.56993	1.8964	1.5328
4046	LSP1	lymphocyte specific protein 1	10.6253	10.657	6.93625	7.18435
101927624	LINC01150	long intergenic non-protein coding RNA 1150	0.3093	0.405108	-0.00337294	0.758955
6150	MRPL23	mitochondrial ribosomal protein L23	-1.44032	-1.80035	2.76841	-0.0734692
29125	C11orf21	chromosome 11 open reading frame 21	-0.652064	0.370455	5.0047	4.87727
10077	TSPAN32	tetraspanin 32	3.44842	3.42656	6.16829	5.81264
975	CD81	CD81 molecule	4.28208	4.07996	2.01976	1.99591
10078	TSSC4	tumor suppressing subtransferable candidate 4	6.2341	6.31371	6.19864	6.29977
10984	KCNQ1OT1	KCNQ1 opposite strand/antisense transcript 1	1.78624	2.62384	1.53206	0.846596
5003	SLC22A18AS	SLC22A18 antisense RNA	1.03052	0.793051	-2.58364	-1.84118
4676	NAP1L4	nucleosome assembly protein 1 like 4	2.24947	4.44305	5.54209	3.23175
833	CARS1	cysteinyl-tRNA synthetase 1	3.00659	4.07996	3.76834	2.49803
114879	OSBPL5	oxysterol binding protein like 5	2.31889	2.1076	5.40849	4.38133
7748	ZNF195	zinc finger protein 195	5.7354	5.76063	5.82944	5.97378
650368	TSSC2	tumor suppressing subtransferable candidate 2 (pseudogene)	-3.89716	0.504333	0.0896777	1.36485
7221	TRPC2	transient receptor potential cation channel subfamily C member 2 (pseudogene)	1.88109	1.94048	1.90922	1.88988
4928	NUP98	nucleoporin 98 and 96 precursor	6.03411	5.95952	7.29978	6.66931
27315	PGAP2	post-GPI attachment to proteins 2	3.88432	4.00287	4.45516	5.02234
391	RHOG	ras homolog family member G	8.34567	8.41702	7.63883	7.71347
6786	STIM1	stromal interaction molecule 1	4.05969	3.85405	5.12911	4.53873
6240	RRM1	ribonucleotide reductase catalytic subunit M1	7.1661	7.18809	8.52369	8.66333
6737	TRIM21	tripartite motif containing 21	7.90522	7.85757	6.35325	6.56282
390036	OR52K1	olfactory receptor family 52 subfamily K member 1	-1.1994	0.472011	-3.89716	-3.89716
55128	TRIM68	tripartite motif containing 68	3.63107	2.99759	4.41077	3.52529
117854	TRIM6	tripartite motif containing 6	1.47479	1.07714	1.85724	2.44286
85363	TRIM5	tripartite motif containing 5	4.07697	4.31451	3.64729	4.58406
10346	TRIM22	tripartite motif containing 22	5.97926	5.99834	3.4198	3.29023
84067	FHIP1B	FHF complex subunit HOOK interacting protein 1B	6.50002	6.69031	4.77883	4.68262
1262	CNGA4	cyclic nucleotide gated channel subunit alpha 4	-3.89716	-0.523561	0.0439024	-3.89716
6609	SMPD1	sphingomyelin phosphodiesterase 1	3.0997	2.48497	-0.45049	-0.244066
10612	TRIM3	tripartite motif containing 3	-3.89716	0.0584508	-3.31686	-3.89716
23647	ARFIP2	ADP ribosylation factor interacting protein 2	5.55603	5.39415	5.95918	5.69458
26515	TIMM10B	translocase of inner mitochondrial membrane 10B	6.74173	6.86461	6.6733	6.71806
144132	DNHD1	dynein heavy chain domain 1	1.52601	2.75052	2.24886	1.49713
23378	RRP8	ribosomal RNA processing 8	5.92145	6.01526	5.83028	5.87302
3611	ILK	integrin linked kinase	8.03779	7.92851	6.67095	6.86914
6881	TAF10	TATA-box binding protein associated factor 10	2.63887	2.88549	1.80331	1.5328
1200	TPP1	tripeptidyl peptidase 1	10.4605	10.3177	8.68301	8.76266
8642	DCHS1	dachsous cadherin-related 1	0.187324	-0.283914	-1.58646	-3.89716
63875	MRPL17	mitochondrial ribosomal protein L17	6.05169	5.90002	5.85119	6.32415
387751	GVINP1	GTPase, very large interferon inducible pseudogene 1	4.48555	4.50825	-2.90416	-3.89716
7762	ZNF215	zinc finger protein 215	1.14417	2.02088	2.86371	3.71189
100506258	SYT9-AS1	SYT9 antisense RNA 1	0.269776	-0.66018	-3.89716	-3.28705
283298	OLFML1	olfactomedin like 1	-0.440605	1.61007	-1.32389	-3.89716
8495	PPFIBP2	PPFIA binding protein 2	4.00357	3.49652	0.896655	1.0572
8665	EIF3F	eukaryotic translation initiation factor 3 subunit F	4.4877	4.42838	6.96494	5.54103
65975	STK33	serine/threonine kinase 33	1.00667	1.91666	2.0777	2.11835
9866	TRIM66	tripartite motif containing 66	3.17651	1.81724	2.28866	2.7461
6157	RPL27A	ribosomal protein L27a	9.61648	9.69574	9.78555	9.98234
6764	DENND2B	DENN domain containing 2B	0.907143	0.261207	-2.90416	-3.28705
56672	AKIP1	A-kinase interacting protein 1	5.77387	5.55323	5.23857	5.19646
56673	C11orf16	chromosome 11 open reading frame 16	-0.57808	-1.17059	-0.266219	0.0299949
56674	TMEM9B	TMEM9 domain family member B	6.24625	6.00682	6.31402	5.85464
493900	TMEM9B-AS1	TMEM9B antisense RNA 1	0.144261	-0.283914	1.41108	0.81797
56675	NRIP3	nuclear receptor interacting protein 3	1.75795	1.51808	2.51522	2.6108
23258	DENND5A	DENN domain containing 5A	4.27211	4.00004	3.64346	4.03468
440026	TMEM41B	transmembrane protein 41B	5.42048	5.46873	5.08459	5.2308
10527	IPO7	importin 7	5.60846	5.87165	6.54311	6.8787
644656	LOC644656	uncharacterized LOC644656	3.18716	1.71046	2.83039	3.04057
7702	ZNF143	zinc finger protein 143	5.68276	5.82523	4.76479	5.31643
7465	WEE1	WEE1 G2 checkpoint kinase	2.25959	2.03201	4.40399	4.17673
23075	SWAP70	switching B cell complex subunit SWAP70	5.98766	6.23944	7.26342	7.18435
440028	LINC02709	long intergenic non-protein coding RNA 2709	-3.89716	-3.89716	0.733216	-3.89716
283104	SBF2-AS1	SBF2 antisense RNA 1	-2.09206	-1.39068	2.14429	1.26234
81846	SBF2	SET binding factor 2	3.67712	3.56708	1.73293	3.13643
105376544	ADM-DT	ADM divergent transcript	0.144261	-0.0313659	-2.09982	-3.89716
133	ADM	adrenomedullin	2.39434	2.02088	2.16582	1.8049
272	AMPD3	adenosine monophosphate deaminase 3	6.65905	6.47886	6.21551	6.43963
100463486	MTRNR2L8	MT-RNR2 like 8 (pseudogene)	1.36654	1.61007	1.23894	0.902198
50862	RNF141	ring finger protein 141	7.29996	7.54393	5.25875	5.03949
10335	IRAG1	inositol 1,4,5-triphosphate receptor associated 1	3.16039	3.37505	2.10024	1.74534
9646	CTR9	CTR9 homolog, Paf1/RNA polymerase II complex component	7.84766	7.67971	7.23633	7.28321
1982	EIF4G2	eukaryotic translation initiation factor 4 gamma 2	10.8838	10.9108	10.3464	10.4276
58486	ZBED5	zinc finger BED-type containing 5	6.09968	6.01245	5.48542	5.73916
729013	ZBED5-AS1	ZBED5 antisense RNA 1	4.43731	4.71745	2.75427	2.81291
283106	CSNK2A3	casein kinase 2 alpha 3	3.37116	3.62702	3.53596	3.62368
55031	USP47	ubiquitin specific peptidase 47	6.08765	6.02434	6.41524	6.13331
9645	MICAL2	microtubule associated monooxygenase, calponin and LIM domain containing 2	2.5091	2.84819	1.1116	3.47117
84953	NA	NA	-1.7297	-0.733669	-3.89716	1.28344
406	BMAL1	basic helix-loop-helix ARNT like 1	3.0597	2.94557	2.30815	2.05843
84280	BTBD10	BTB domain containing 10	6.06978	5.91438	4.74883	3.97758
84188	FAR1	fatty acyl-CoA reductase 1	7.44785	7.50727	7.07393	7.10586
1315	COPB1	COPI coat complex subunit beta 1	8.39931	8.49813	8.20823	8.38766
5682	PSMA1	proteasome 20S subunit alpha 1	7.8722	7.86576	7.80004	7.9608
5140	PDE3B	phosphodiesterase 3B	3.38047	3.31254	4.05752	3.708
120227	CYP2R1	cytochrome P450 family 2 subfamily R member 1	1.22905	2.09704	3.55648	4.03468
10944	C11orf58	chromosome 11 open reading frame 58	8.31202	8.40208	8.1799	8.4028
144100	PLEKHA7	pleckstrin homology domain containing A7	3.54264	4.58393	-2.32154	0.728518
6207	RPS13	ribosomal protein S13	8.52135	8.62044	8.92928	9.17436
26822	SNORD14A	small nucleolar RNA, C/D box 14A	-0.730048	0.0584508	0.177089	0.0790713
85388	SNORD14B	small nucleolar RNA, C/D box 14B	0.492143	0.988521	0.844206	0.342911
5286	PIK3C2A	phosphatidylinositol-4-phosphate 3-kinase catalytic subunit type 2 alpha	6.92623	6.53029	5.09725	4.13672
4925	NUCB2	nucleobindin 2	8.35618	8.46733	10.4315	10.6773
374383	NCR3LG1	natural killer cell cytotoxicity receptor 3 ligand 1	5.10671	5.26096	7.14476	7.38216
3767	KCNJ11	potassium inwardly rectifying channel subfamily J member 11	-0.0927436	-1.51474	-3.31686	-3.89716
26297	SERGEF	secretion regulating guanine nucleotide exchange factor	2.92625	3.28489	4.05464	2.99655
113174	SAAL1	serum amyloid A like 1	3.18185	3.77677	5.09725	5.60631
11234	HPS5	HPS5 biogenesis of lysosomal organelles complex 2 subunit 2	7.06221	6.83474	6.23982	6.39066
2965	GTF2H1	general transcription factor IIH subunit 1	6.84745	6.9602	7.10282	7.36061
3939	LDHA	lactate dehydrogenase A	9.52082	9.65886	10.4377	10.7277
160287	LDHAL6A	lactate dehydrogenase A like 6A	1.20829	2.34919	0.548869	0.172483
7251	TSG101	tumor susceptibility 101	7.36617	7.31765	6.33258	6.46524
55293	UEVLD	UEV and lactate/malate dehyrogenase domains	5.16442	5.60165	4.2284	5.04413
144108	SPTY2D1	SPT2 chromatin protein domain containing 1	6.14748	5.91363	5.02252	4.75425
144110	TMEM86A	transmembrane protein 86A	-3.31325	-0.398767	-3.89716	-3.89716
54503	ZDHHC13	zinc finger DHHC-type palmitoyltransferase 13	5.34642	5.5484	5.29094	5.41529
79733	E2F8	E2F transcription factor 8	3.37116	3.06957	5.19735	4.83504
10553	HTATIP2	HIV-1 Tat interactive protein 2	5.23539	5.27391	3.67758	3.32625
10196	PRMT3	protein arginine methyltransferase 3	3.19773	3.39243	5.51718	5.49091
2188	FANCF	FA complementation group F	4.492	4.33936	5.43422	5.61153
258010	SVIP	small VCP interacting protein	4.30426	4.0529	4.40399	4.64033
91057	CCDC34	coiled-coil domain containing 34	1.54269	0.472011	3.92806	3.86666
55366	LGR4	leucine rich repeat containing G protein-coupled receptor 4	-3.89716	-3.34308	0.515717	-3.89716
55327	LIN7C	lin-7 homolog C, crumbs cell polarity complex component	7.48742	7.35496	6.92564	7.0252
81930	KIF18A	kinesin family member 18A	3.71808	3.30338	5.33318	5.99711
196074	METTL15	methyltransferase like 15	3.65044	3.68104	4.32963	4.09259
120534	ARL14EP	ADP ribosylation factor like GTPase 14 effector protein	5.81821	5.64398	5.83868	6.08232
120526	DNAJC24	DnaJ heat shock protein family (Hsp40) member C24	3.21344	3.20356	3.44643	3.49397
196294	IMMP1L	inner mitochondrial membrane peptidase subunit 1	2.76504	2.49305	3.03728	3.66846
26610	ELP4	elongator acetyltransferase complex subunit 4	5.00957	4.45963	5.11535	4.76366
5080	PAX6	paired box 6	0.457382	-0.97968	1.17667	1.0572
5954	RCN1	reticulocalbin 1	-0.730048	0.0142413	1.46418	-0.925773
7490	WT1	WT1 transcription factor	-0.199641	-3.89716	2.60465	2.93123
51352	WT1-AS	WT1 antisense RNA	-3.89716	-3.34308	2.49835	2.79833
10480	EIF3M	eukaryotic translation initiation factor 3 subunit M	7.83946	7.88449	8.41326	8.6345
493860	CCDC73	coiled-coil domain containing 73	-1.7297	-2.37464	0.411429	-0.184931
79056	PRRG4	proline rich and Gla domain 4	-3.89716	-0.340198	3.25882	2.92453
79832	QSER1	glutamine and serine rich 1	3.46164	3.41386	4.2284	4.94833
91614	DEPDC7	DEP domain containing 7	0.38524	1.5494	4.62799	3.90459
55346	TCP11L1	t-complex 11 like 1	0.187324	0.712336	1.99592	0.565879
283267	LINC00294	long intergenic non-protein coding RNA 294	0.38524	0.844457	1.23894	0.63315
1479	CSTF3	cleavage stimulation factor subunit 3	5.5632	5.22626	5.58067	5.91502
338739	CSTF3-DT	CSTF3 divergent transcript	-0.315098	-1.27644	0.581276	2.32574
10114	HIPK3	homeodomain interacting protein kinase 3	6.15902	6.34304	6.04881	5.26168
966	CD59	CD59 molecule (CD59 blood group)	7.98308	8.00057	7.08103	7.28876
26273	FBXO3	F-box protein 3	5.18449	5.45122	5.18422	5.32917
4005	LMO2	LIM domain only 2	3.16039	3.11737	4.11399	4.33915
4076	CAPRIN1	cell cycle associated protein 1	6.16509	6.30341	7.94581	6.93144
55226	NAT10	N-acetyltransferase 10	7.2586	7.14196	7.88322	7.86086
25841	ABTB2	ankyrin repeat and BTB domain containing 2	-0.145203	0.684395	-0.661792	0.126533
847	CAT	catalase	10.433	10.5151	9.71793	9.93246
51074	APIP	APAF1 interacting protein	6.04073	6.0723	5.72272	6.05345
8050	PDHX	pyruvate dehydrogenase complex component X	5.93573	5.90608	5.94212	6.10249
960	CD44	CD44 molecule (Indian blood group)	9.32902	9.22542	7.88342	8.05159
54765	TRIM44	tripartite motif containing 44	5.2545	5.22868	5.97222	4.63828
143458	LDLRAD3	low density lipoprotein receptor class A domain containing 3	3.37582	2.46047	4.02549	2.84872
29099	COMMD9	COMM domain containing 9	7.15699	7.26615	6.80862	6.95956
79899	PRR5L	proline rich 5 like	2.29939	0.0142413	1.13362	0.0299949
7189	TRAF6	TNF receptor associated factor 6	4.76146	4.40931	4.54211	4.72564
5896	RAG1	recombination activating 1	1.65433	-3.89716	-2.58364	1.26234
119710	IFTAP	intraflagellar transport associated protein	4.00357	4.07459	4.07754	4.75614
8539	API5	apoptosis inhibitor 5	8.12827	8.11292	8.21776	8.47463
55761	TTC17	tetratricopeptide repeat domain 17	7.06762	7.18186	7.52317	7.45514
51144	HSD17B12	hydroxysteroid 17-beta dehydrogenase 12	7.57541	7.7618	7.36405	7.63077
221120	ALKBH3	alkB homolog 3, alpha-ketoglutarate dependent dioxygenase	5.1805	5.31207	5.58367	6.01061
729799	SEC14L1P1	SEC14 like 1 pseudogene 1	1.18723	1.29605	0.844206	1.00736
84680	ACCS	1-aminocyclopropane-1-carboxylate synthase homolog (inactive)	0.229139	-0.0784621	-3.89716	-3.89716
2132	EXT2	exostosin glycosyltransferase 2	2.48342	2.70952	4.72001	3.23716
3732	CD82	CD82 molecule	5.47146	5.39738	7.31099	7.43731
9537	TP53I11	tumor protein p53 inducible protein 11	4.93889	4.58959	2.19752	1.60159
56981	PRDM11	PR/SET domain 11	-3.31325	0.472011	-2.58364	-0.832057
55343	SLC35C1	solute carrier family 35 member C1	2.43956	2.51701	4.39262	3.80964
1408	CRY2	cryptochrome circadian regulator 2	2.33812	0.739746	3.68133	2.6438
9409	PEX16	peroxisomal biogenesis factor 16	5.93257	5.63579	5.08035	5.12815
51317	PHF21A	PHD finger protein 21A	5.87529	5.76314	4.58469	4.39593
8525	DGKZ	diacylglycerol kinase zeta	5.67143	5.32457	6.24931	5.46345
55626	AMBRA1	autophagy and beclin 1 regulator 1	3.92941	4.67016	4.41976	4.78045
283254	HARBI1	harbinger transposase derived 1	3.28457	3.87274	2.72556	2.24202
9776	ATG13	autophagy related 13	7.68417	7.42339	7.4096	7.54029
392	ARHGAP1	Rho GTPase activating protein 1	7.28888	7.22341	6.58316	6.61106
79797	ZNF408	zinc finger protein 408	4.89734	4.31906	5.0047	4.79521
9793	CKAP5	cytoskeleton associated protein 5	6.95649	6.71469	8.02783	8.22036
79096	CSTPP1	centriolar satellite-associated tubulin polyglutamylase complex regulator 1	4.26208	3.90033	4.84205	5.24027
84364	ARFGAP2	ADP ribosylation factor GTPase activating protein 2	7.87652	7.99525	7.63955	7.6912
29763	PACSIN3	protein kinase C and casein kinase substrate in neurons 3	-3.89716	-3.89716	0.817249	-0.508311
1643	DDB2	damage specific DNA binding protein 2	3.43954	3.46812	4.60453	4.67665
53	ACP2	acid phosphatase 2, lysosomal	6.45668	6.43027	4.62799	5.13542
10062	NR1H3	nuclear receptor subfamily 1 group H member 3	3.93889	3.9569	1.87041	1.26234
8567	MADD	MAP kinase activating death domain	5.92225	6.04509	6.29216	5.85552
6688	SPI1	Spi-1 proto-oncogene	5.01107	5.2092	3.90584	4.35915
91252	SLC39A13	solute carrier family 39 member 13	2.06551	1.89244	3.69249	2.43345
5702	PSMC3	proteasome 26S subunit, ATPase 3	7.48473	7.37258	7.88139	8.21848
10658	CELF1	CUGBP Elav-like family member 1	6.12966	6.23583	6.48595	5.40811
114971	PTPMT1	protein tyrosine phosphatase mitochondrial 1	1.86792	2.40162	4.30316	2.57703
55709	KBTBD4	kelch repeat and BTB domain containing 4	4.314	4.57254	4.2207	4.36411
4722	NDUFS3	NADH:ubiquinone oxidoreductase core subunit S3	5.52804	5.48097	7.02249	6.60898
23788	MTCH2	mitochondrial carrier 2	7.38248	7.46555	7.54104	7.72581
23360	FNBP4	formin binding protein 4	4.57542	4.41144	5.30435	4.54966
23279	NUP160	nucleoporin 160	6.32247	6.56087	7.98077	8.16087
5795	PTPRJ	protein tyrosine phosphatase receptor type J	5.30425	5.54452	2.64353	3.12479
85456	TNKS1BP1	tankyrase 1 binding protein 1	-1.89953	-0.590254	2.30815	2.38548
6749	SSRP1	structure specific recognition protein 1	4.99147	4.74308	5.6434	5.94924
10394	PRG3	proteoglycan 3, pro eosinophil major basic protein 2	2.79319	2.61647	1.99592	2.73083
5553	PRG2	proteoglycan 2, pro eosinophil major basic protein	9.41617	9.42415	12.4797	12.711
29015	SLC43A3	solute carrier family 43 member 3	9.12844	9.15472	10.0681	10.1476
8501	SLC43A1	solute carrier family 43 member 1	4.8242	3.84462	7.51795	7.10438
26519	TIMM10	translocase of inner mitochondrial membrane 10	5.08979	5.15679	5.52865	5.81897
9246	UBE2L6	ubiquitin conjugating enzyme E2 L6	7.77365	7.69094	5.62797	5.59264
710	SERPING1	serpin family G member 1	2.77213	2.82918	-1.90768	-3.89716
[truncated: 10,370 more rows]

## Sheet: Legends
Dataset EV1: Normalized counts of RNA-seq results
Sample ID	Cells	Replicate
HL_60_diff	Differentiatedl HL-60 cells	1
HL_60_diff	Differentiatedl HL-60 cells	2
HL_60_Parental	Non-differentiatedl HL-60 cells	1
HL_60_Parental	Non-differentiatedl HL-60 cells	2
